# Supplementary material for: Dynamics and functional interplay of histone lysine butyrylation, crotonylation, and acetylation in rice under starvation and submergence
Source: Genome Biol. 2018 Sep 25;19:144. doi: 10.1186/s13059-018-1533-y (PMC6154804; doi:10.1186/s13059-018-1533-y)
Supplement: Supplementary file 3 — Lists of up- or downregulated genes with correlating changes of H3K9ac, Kbu, or Kcr under submergence or starvation. (XLSX 79 kb) [file 13059_2018_1533_MOESM3_ESM.xlsx]

## Sheet: K9_submergence
loc	log2 exp change	log2 K9ac change	annotation
LOC_Os02g45450	-5.13965	-1.943	dehydration-responsive element-binding protein, putative, expressed
LOC_Os02g35329	-5.52204	-1.83382	RING-H2 finger protein ATL3F, putative, expressed
LOC_Os07g43570	-5.51805	-1.71694	TKL_IRAK_DUF26-lc.25 - DUF26 kinases have homology to DUF26 containing loci, expressed
LOC_Os05g41490	-5.38608	-1.60582	circadian clock coupling factor ZGT, putative, expressed
LOC_Os07g43560	-4.81275	-1.57291	TKL_IRAK_DUF26-lc.24 - DUF26 kinases have homology to DUF26 containing loci, expressed
LOC_Os03g17230	-2.37921	-1.51814	NAD dependent epimerase/dehydratase family domain containing protein, expressed
LOC_Os02g15290	-2.19347	-1.51454	VQ domain containing protein, putative, expressed
LOC_Os03g08520	-2.71665	-1.50141	DUF581 domain containing protein, expressed
LOC_Os04g47140	-2.05828	-1.4956	expressed protein
LOC_Os02g37320	-2.46153	-1.48696	heavy metal associated domain containing protein, expressed
LOC_Os01g60600	-2.70493	-1.4716	WRKY108, expressed
LOC_Os04g48810	-2.18116	-1.39712	expressed protein
LOC_Os02g26430	-4.20624	-1.39631	WRKY42, expressed
LOC_Os03g19070	-2.91731	-1.37888	long cell-linked locus protein, putative, expressed
LOC_Os09g35780	-4.24909	-1.37271	BAP2, putative, expressed
LOC_Os04g23550	-6.14827	-1.34833	basic helix-loop-helix family protein, putative, expressed
LOC_Os05g46760	-6.31299	-1.34327	STE_MEKK_ste11_MAP3K.19 - STE kinases include homologs to sterile 7, sterile 11 and sterile 20 from yeast, expressed
LOC_Os05g46830	-3.41043	-1.33602	proline-rich protein, putative, expressed
LOC_Os03g08940	-2.19127	-1.32592	expressed protein
LOC_Os12g40260	-2.24622	-1.31768	WD-40 repeat family protein, putative, expressed
LOC_Os06g03810	-2.48983	-1.31618	expressed protein
LOC_Os04g48350	-5.10237	-1.25122	dehydration-responsive element-binding protein, putative, expressed
LOC_Os01g67820	-4.69713	-1.24905	exo70 exocyst complex subunit domain containing protein, expressed
LOC_Os03g19270	-2.18557	-1.22851	universal stress protein domain containing protein, putative, expressed
LOC_Os10g25230	-4.89333	-1.21991	ZIM domain containing protein, putative, expressed
LOC_Os05g38290	-3.21817	-1.21484	protein phosphatase 2C, putative, expressed
LOC_Os12g13910	-4.57471	-1.18387	expressed protein
LOC_Os11g44300	-3.34024	-1.14538	expressed protein
LOC_Os04g46440	-2.83188	-1.1377	AP2 domain containing protein, expressed
LOC_Os01g41810	-2.5295	-1.1304	cytochrome P450 72A1, putative, expressed
LOC_Os01g64360	-2.98739	-1.12354	MYB family transcription factor, putative, expressed
LOC_Os09g27410	-inf	-1.11753	expressed protein
LOC_Os08g25690	-4.68967	-1.08917	expressed protein
LOC_Os01g48640	-3.13145	-1.0848	expressed protein
LOC_Os02g45225	-2.8971	-1.07709	expressed protein
LOC_Os01g04330	-4.7984	-1.07661	OsCML16 - Calmodulin-related calcium sensor protein, expressed
LOC_Os03g16170	-4.40976	-1.07361	protein phosphatase 2C, putative, expressed
LOC_Os03g08310	-4.79494	-1.06704	ZIM domain containing protein, putative, expressed
LOC_Os06g03670	-6.27737	-1.06698	dehydration-responsive element-binding protein, putative, expressed
LOC_Os03g60570	-4.74799	-1.0611	ZOS3-22 - C2H2 zinc finger protein, expressed
LOC_Os01g09870	-2.99052	-1.04033	expressed protein
LOC_Os01g72360	-4.10396	-1.02442	expressed protein
LOC_Os09g15670	-3.93378	-1.0174	protein phosphatase 2C, putative, expressed
LOC_Os01g67810	-4.07865	-1.0149	transposon protein, putative, unclassified, expressed
LOC_Os09g17146	-2.79664	-1.01281	expressed protein
LOC_Os02g52170	-2.27481	-1.01254	expressed protein
LOC_Os03g57880	-2.19552	-1.00781	glucan endo-1,3-beta-glucosidase precursor, putative, expressed
LOC_Os11g03840	-3.66301	-0.988792	D-mannose binding lectin family protein, expressed
LOC_Os02g37330	-3.0211	-0.987691	heavy metal associated domain containing protein, expressed
LOC_Os02g42585	-4.56004	-0.98205	AP2 domain containing protein, expressed
LOC_Os07g07320	-2.4608	-0.976339	glutathione S-transferase, putative, expressed
LOC_Os07g44160	-2.5005	-0.975002	retrotransposon protein, putative, unclassified, expressed
LOC_Os06g40090	-2.54053	-0.967619	VQ domain containing protein, putative, expressed
LOC_Os02g46210	-2.53181	-0.966219	DUF581 domain containing protein, expressed
LOC_Os01g42190	-2.91774	-0.965852	heat shock protein DnaJ, putative, expressed
LOC_Os09g21120	-4.11684	-0.951854	armadillo/beta-catenin repeat family protein, putative, expressed
LOC_Os01g20910	-2.84591	-0.949863	zinc finger, C3HC4 type domain containing protein, expressed
LOC_Os06g14670	-3.34792	-0.939458	ODORANT1, putative, expressed
LOC_Os08g26840	-2.44232	-0.925124	plant protein of unknown function domain containing protein, expressed
LOC_Os04g48290	-4.88181	-0.923579	MATE efflux family protein, putative, expressed
LOC_Os03g60560	-2.38907	-0.912049	ZOS3-21 - C2H2 zinc finger protein, expressed
LOC_Os05g46340	-3.20524	-0.905539	expressed protein
LOC_Os08g10500	-2.07012	-0.905075	expressed protein
LOC_Os01g46760	-3.6098	-0.898224	protein phosphatase 2C, putative, expressed
LOC_Os02g04369	-3.15197	-0.882574	expressed protein
LOC_Os06g35960	-2.0158	-0.877548	HSF-type DNA-binding domain containing protein, expressed
LOC_Os01g41890	-4.15585	-0.872217	MLA1, putative, expressed
LOC_Os09g26200	-2.42484	-0.870653	ZOS9-11 - C2H2 zinc finger protein, expressed
LOC_Os02g51910	-3.26769	-0.865756	cytokinin-O-glucosyltransferase 2, putative, expressed
LOC_Os02g52780	-2.47025	-0.860901	bZIP transcription factor, putative, expressed
LOC_Os03g05750	-4.70969	-0.859892	heavy-metal-associated domain-containing protein, putative, expressed
LOC_Os11g04830	-3.03908	-0.851494	embryogenesis transmembrane protein, putative, expressed
LOC_Os05g44060	-2.84699	-0.849083	expressed protein
LOC_Os05g41760	-2.23008	-0.845118	AP2 domain containing protein, expressed
LOC_Os09g35790	-4.15005	-0.842758	HSF-type DNA-binding domain containing protein, expressed
LOC_Os02g43250	-2.54208	-0.821585	receptor-like protein kinase precursor, putative, expressed
LOC_Os04g36710	-2.18276	-0.816623	methyltransferase domain containing protein, expressed
LOC_Os01g12060	-2.32502	-0.815126	expressed protein
LOC_Os01g19330	-4.45054	-0.81343	MYB family transcription factor, putative, expressed
LOC_Os10g38660	-inf	-0.801338	glutathione S-transferase, putative, expressed
LOC_Os03g08330	-4.06307	-0.799559	ZIM domain containing protein, putative, expressed
LOC_Os06g11760	-3.46622	-0.79742	expressed protein
LOC_Os10g35070	-3.09374	-0.794659	alpha-galactosidase precursor, putative, expressed
LOC_Os03g21710	-2.85973	-0.791997	WRKY79, expressed
LOC_Os03g05910	-2.40242	-0.790593	expressed protein
LOC_Os03g07400	-2.80693	-0.789777	expressed protein
LOC_Os03g61160	-3.08984	-0.784863	expressed protein
LOC_Os05g32460	-2.03515	-0.781576	VQ domain containing protein, putative, expressed
LOC_Os03g32230	-2.35587	-0.776994	ZOS3-12 - C2H2 zinc finger protein, expressed
LOC_Os03g44380	-2.77518	-0.776626	9-cis-epoxycarotenoid dioxygenase 1, chloroplast precursor, putative, expressed
LOC_Os10g22310	-2.09942	-0.776511	glutathione S-transferase GST 26, putative, expressed
LOC_Os07g41310	-2.2624	-0.774888	COBRA, putative, expressed
LOC_Os03g44642	-2.37063	-0.774101	zinc finger, C3HC4 type domain containing protein, expressed
LOC_Os11g05380	-5.69405	-0.773502	cytochrome P450, putative, expressed
LOC_Os02g40530	-6.31069	-0.770516	MYB family transcription factor, putative, expressed
LOC_Os01g36294	-5.11992	-0.768993	cytochrome P450, putative, expressed
LOC_Os02g33680	-4.86896	-0.767455	U-box domain containing protein, expressed
LOC_Os02g50050	-2.345	-0.764183	expressed protein
LOC_Os12g06780	-2.41766	-0.759478	expressed protein
LOC_Os02g28340	-2.3327	-0.757769	transferase family protein, putative, expressed
LOC_Os03g04070	-3.07187	-0.748526	no apical meristem protein, putative, expressed
LOC_Os09g28630	-3.66522	-0.741508	gibberellin receptor, putative, expressed
LOC_Os09g35020	-7.50426	-0.739893	AP2 domain containing protein, expressed
LOC_Os03g52410	-5.16646	-0.739228	expressed protein
LOC_Os01g62670	-2.33207	-0.738799	avr9/Cf-9 rapidly elicited protein, putative, expressed
LOC_Os10g32760	-2.98938	-0.737207	zinc finger family protein, putative, expressed
LOC_Os11g40930	-2.09912	-0.736947	expressed protein
LOC_Os02g33590	-3.96189	-0.734306	U-box domain-containing protein, putative, expressed
LOC_Os07g39190	-3.62245	-0.733273	expressed protein
LOC_Os12g32610	-3.72011	-0.732733	expressed protein
LOC_Os05g50700	-2.91995	-0.728322	WRKY111, expressed
LOC_Os03g20330	-2.25535	-0.723617	VQ domain containing protein, putative, expressed
LOC_Os07g06880	-2.14032	-0.718142	gibberellin receptor GID1L2, putative, expressed
LOC_Os01g51670	-3.3819	-0.711165	expressed protein
LOC_Os03g60210	-3.43846	-0.709393	DUF567 domain containing protein, putative, expressed
LOC_Os08g07660	-3.50449	-0.700405	expressed protein
LOC_Os03g47530	-5.90864	-0.693862	glycosyl transferase 8 domain containing protein, putative, expressed
LOC_Os02g52620	-2.66555	-0.689301	expressed protein
LOC_Os07g07210	-inf	-0.687845	expressed protein
LOC_Os11g10470	-4.1916	-0.684363	expressed protein
LOC_Os09g36500	-inf	-0.683462	zinc finger, C3HC4 type domain containing protein, expressed
LOC_Os10g37760	-4.25111	-0.680386	OsRhmbd17 - Putative Rhomboid homologue, expressed
LOC_Os09g38510	-3.13677	-0.658837	purine permease, putative, expressed
LOC_Os02g48770	-3.2041	-0.656244	SAM dependent carboxyl methyltransferase, putative, expressed
LOC_Os08g03310	-3.09921	-0.626497	zinc finger family protein, putative, expressed
LOC_Os03g14050	-3.06135	-0.594218	thaumatin-like protein 1 precursor, putative, expressed
LOC_Os10g21268	2.27768	0.613301	ribulose bisphosphate carboxylase large chain precursor, putative, expressed
LOC_Os12g30180	3.34019	0.62487	protein kinase domain containing protein, expressed
LOC_Os05g31140	2.97115	0.63112	glycosyl hydrolases family 17, putative, expressed
LOC_Os07g03810	2.17557	0.640646	lectin-like receptor kinase 7, putative, expressed
LOC_Os03g20550	2.09341	0.64245	WRKY55, expressed
LOC_Os05g06940	3.83388	0.647523	relA-SpoT like protein RSH4, putative, expressed
LOC_Os04g39880	3.22737	0.653092	Os4bglu12 - beta-glucosidase, exo-beta-glucanase, expressed
LOC_Os12g35260	2.27202	0.661471	expressed protein
LOC_Os07g48390	2.00402	0.662633	proline-rich protein, putative, expressed
LOC_Os05g34854	3.52588	0.663344	gibberellin 20 oxidase 2, putative, expressed
LOC_Os07g30150	3.37097	0.664883	phosphoribosyl transferase, putative, expressed
LOC_Os01g74490	2.95117	0.670568	heavy metal-associated domain containing protein, expressed
LOC_Os01g59020	3.19908	0.677396	cytochrome P450, putative, expressed
LOC_Os04g41229	3.3527	0.694707	helix-loop-helix DNA-binding domain containing protein, expressed
LOC_Os01g16810	3.04451	0.704544	MYB family transcription factor, putative, expressed
LOC_Os04g08740	2.14535	0.705726	ethylene receptor, putative, expressed
LOC_Os06g32990	5.27901	0.710293	peroxidase precursor, putative, expressed
LOC_Os05g13360	2.49172	0.711843	expressed protein
LOC_Os09g31478	2.1729	0.713912	auxin efflux carrier component, putative, expressed
LOC_Os04g56910	4.55624	0.714751	transferase family protein, putative, expressed
LOC_Os01g66530	2.80903	0.715756	ARGOS, putative, expressed
LOC_Os05g19910	2.23091	0.720531	transferase family protein, putative, expressed
LOC_Os02g40620	2.7574	0.73024	expressed protein
LOC_Os11g41600	2.55187	0.731917	expressed protein
LOC_Os01g72270	4.50774	0.734471	cytochrome P450, putative, expressed
LOC_Os10g22520	3.2843	0.734916	cellulase, putative, expressed
LOC_Os08g40680	2.50385	0.739509	glycosyl hydrolase, putative, expressed
LOC_Os01g62870	2.76885	0.740068	oxidoreductase, aldo/keto reductase family protein, putative, expressed
LOC_Os06g36560	3.65816	0.740153	inositol oxygenase, putative, expressed
LOC_Os06g40030	2.12375	0.74225	S-locus-like receptor protein kinase, putative, expressed
LOC_Os04g59200	2.63625	0.74525	peroxidase precursor, putative, expressed
LOC_Os07g03820	2.02818	0.74931	lectin-like receptor kinase, putative, expressed
LOC_Os02g32980	3.11954	0.751016	Cupin domain containing protein, expressed
LOC_Os08g10310	3.3415	0.75865	SHR5-receptor-like kinase, putative, expressed
LOC_Os01g71830	4.95901	0.761322	glycosyl hydrolases family 17, putative, expressed
LOC_Os01g32670	2.50803	0.761939	expressed protein
LOC_Os03g35600	3.05583	0.773504	serine/threonine-protein kinase receptor precursor, putative, expressed
LOC_Os08g09080	4.17216	0.791241	Cupin domain containing protein, expressed
LOC_Os09g38920	2.31115	0.794828	thiol protease SEN102 precursor, putative, expressed
LOC_Os07g01560	2.57387	0.796781	transporter family protein, putative, expressed
LOC_Os03g52910	3.75826	0.798595	uncharacterized UPF0114 domain containing protein, expressed
LOC_Os01g09700	6.16261	0.798812	aminotransferase, classes I and II, domain containing protein, expressed
LOC_Os05g07940	2.95838	0.810827	glyoxalase family protein, putative, expressed
LOC_Os04g28780	2.6986	0.81227	serine/threonine-protein kinase receptor precursor, putative, expressed
LOC_Os01g12420	2.83607	0.827794	receptor-like protein kinase, putative, expressed
LOC_Os12g44110	2.11163	0.832378	ligA, putative, expressed
LOC_Os02g48080	2.28438	0.849455	cysteine-rich receptor-like protein kinase 7 precursor, putative, expressed
LOC_Os10g23050	5.87312	0.858979	helix-loop-helix DNA-binding protein, putative, expressed
LOC_Os07g26110	3.0355	0.868031	membrane associated DUF588 domain containing protein, putative, expressed
LOC_Os07g48680	3.35138	0.86881	zinc finger, C3HC4 type domain containing protein, expressed
LOC_Os06g38670	2.8822	0.869648	receptor-like protein kinase precursor, putative, expressed
LOC_Os09g15365	4.75954	0.869942	hydrophobic protein, putative, expressed
LOC_Os01g27210	2.67367	0.880336	glutathione S-transferase, putative, expressed
LOC_Os06g13560	4.07106	0.887647	SAM dependent carboxyl methyltransferase, putative, expressed
LOC_Os06g41450	2.82592	0.918457	VQ domain containing protein, putative, expressed
LOC_Os08g39730	4.34042	0.922181	cytochrome P450, putative, expressed
LOC_Os11g02820	2.31554	0.937645	CRP10 - Cysteine-rich family protein precursor, expressed
LOC_Os07g48010	5.45355	0.942639	peroxidase precursor, putative, expressed
LOC_Os02g32060	2.02931	0.949657	hydrolase, NUDIX family, domain containing protein, expressed
LOC_Os04g56430	3.29391	0.952631	cysteine-rich receptor-like protein kinase, putative, expressed
LOC_Os08g02180	2.45172	0.966647	expressed protein
LOC_Os06g33100	4.03638	0.982913	peroxidase precursor, putative, expressed
LOC_Os11g05640	3.11358	0.983674	bZIP transcription factor domain containing protein, expressed
LOC_Os08g39660	6.28008	0.993363	cytochrome P450, putative, expressed
LOC_Os04g59150	2.97794	0.99383	peroxidase precursor, putative, expressed
LOC_Os02g54870	2.5278	0.996922	expressed protein
LOC_Os07g47990	2.66571	1.00231	peroxidase precursor, putative, expressed
LOC_Os02g50900	3.26398	1.00459	expressed protein
LOC_Os01g12000	3.00734	1.01905	expressed protein
LOC_Os11g40410	2.06218	1.0195	expressed protein
LOC_Os08g13440	3.79359	1.021	cupin domain containing protein, expressed
LOC_Os08g02030	4.84069	1.02673	transferase family protein, putative, expressed
LOC_Os04g50060	2.5139	1.03361	GRAS family transcription factor domain containing protein, expressed
LOC_Os08g44590	2.17861	1.07009	gibberellin 20 oxidase 2, putative, expressed
LOC_Os09g23530	6.49764	1.0702	dehydrogenase, putative, expressed
LOC_Os09g17740	2.17777	1.07277	chlorophyll A-B binding protein, putative, expressed
LOC_Os01g41240	4.22037	1.10427	hydrolase, alpha/beta fold family domain containing protein, expressed
LOC_Os09g11460	3.49281	1.10584	AP2 domain containing protein, expressed Sub1C
LOC_Os04g43560	2.87824	1.11219	no apical meristem protein, putative, expressed
LOC_Os05g30350	3.62518	1.13642	Os5bglu22 - beta-glucosidase homologue, similar to G. max isohydroxyurate hydrolase, expressed
LOC_Os04g40410	2.40988	1.13891	high affinity nitrate transporter, putative, expressed
LOC_Os06g38660	3.31704	1.13926	expressed protein
LOC_Os03g22170	3.25154	1.15925	AP2 domain containing protein, expressed
LOC_Os10g38590	2.2926	1.17216	glutathione S-transferase, N-terminal domain containing protein, expressed
LOC_Os01g73200	6.83297	1.17345	peroxidase precursor, putative, expressed
LOC_Os10g26940	3.36984	1.17973	BURP domain containing protein, expressed
LOC_Os01g03890	inf	1.19376	DUF260 domain containing protein, putative, expressed
LOC_Os08g09060	3.33363	1.26821	Cupin domain containing protein, expressed
LOC_Os09g39730	5.00264	1.28077	Core histone H2A/H2B/H3/H4 domain containing protein, putative, expressed
LOC_Os02g54880	inf	1.28164	cytochrome c oxidase subunit, putative, expressed
LOC_Os03g46070	2.65605	1.28287	thaumatin, putative, expressed
LOC_Os10g28350	6.47347	1.30615	1,2-dihydroxy-3-keto-5-methylthiopentene dioxygenase protein, putative, expressed
LOC_Os09g39720	4.51907	1.32437	1-aminocyclopropane-1-carboxylate oxidase, putative, expressed
LOC_Os06g21820	3.77774	1.34863	jasmonate O-methyltransferase, putative, expressed
LOC_Os02g52380	3.23128	1.34882	DUF1645 domain containing protein, putative, expressed
LOC_Os11g39000	4.86386	1.38963	helix-loop-helix DNA-binding domain containing protein, expressed
LOC_Os11g42950	2.15223	1.41617	expressed protein
LOC_Os09g27500	5.57921	1.41703	cytochrome P450, putative, expressed
LOC_Os12g10750	5.64104	1.49586	ARGOS, putative, expressed
LOC_Os10g23820	4.69033	1.64579	transferase family protein, putative, expressed
LOC_Os04g58680	inf	1.68541	core histone H2A/H2B/H3/H4, putative, expressed
LOC_Os05g01380	6.72024	1.68698	polygalacturonase inhibitor precursor, putative, expressed
LOC_Os01g13130	3.71828	1.70212	aquaporin protein, putative, expressed
LOC_Os06g17020	5.05557	1.77344	anthocyanin 3-O-beta-glucosyltransferase, putative, expressed
LOC_Os04g36670	6.08629	1.85517	expressed protein
LOC_Os01g61210	5.76127	2.00888	bet v I allergen family protein, putative, expressed

## Sheet: K9_starvation
loc	log2 exp change	log2 K9ac change	annotation
LOC_Os02g45460	-2.98294	-2.74199	expressed protein
LOC_Os01g10810	-5.28568	-2.47724	rho termination factor, N-terminal domain containing protein, expressed
LOC_Os11g03580	-3.9223	-2.36341	expressed protein
LOC_Os07g43570	-7.49751	-2.2503	TKL_IRAK_DUF26-lc.25 - DUF26 kinases have homology to DUF26 containing loci, expressed
LOC_Os01g42190	-5.57292	-2.19023	heat shock protein DnaJ, putative, expressed
LOC_Os01g48640	-inf	-2.09774	expressed protein
LOC_Os02g02000	-7.28478	-2.07643	cytochrome P450, putative, expressed
LOC_Os02g26430	-3.00441	-2.0071	WRKY42, expressed
LOC_Os03g03790	-2.15603	-1.91572	AMP-binding domain containing protein, expressed
LOC_Os01g72950	-3.21104	-1.88252	expressed protein
LOC_Os02g45225	-2.96168	-1.86104	expressed protein
LOC_Os02g45450	-2.71241	-1.8347	dehydration-responsive element-binding protein, putative, expressed
LOC_Os10g36500	-5.32265	-1.79557	invertase/pectin methylesterase inhibitor family protein, putative, expressed
LOC_Os03g14669	-4.61989	-1.7853	core histone H2A/H2B/H3/H4, putative, expressed
LOC_Os02g30110	-7.23626	-1.76692	cytochrome P450, putative, expressed
LOC_Os11g44300	-3.49455	-1.73796	expressed protein
LOC_Os02g19650	-2.87833	-1.73094	hydrolase, alpha/beta fold family domain containing protein, expressed
LOC_Os02g36850	-3.40671	-1.71804	oxygen evolving enhancer protein 3, identical, putative, expressed
LOC_Os03g07440	-2.64416	-1.70064	putativ eribonuclease P, putative, expressed
LOC_Os09g03140	-2.2974	-1.69802	cytokinin-O-glucosyltransferase 2, putative, expressed
LOC_Os07g43560	-7.55322	-1.68356	TKL_IRAK_DUF26-lc.24 - DUF26 kinases have homology to DUF26 containing loci, expressed
LOC_Os04g45210	-4.37611	-1.68248	peroxisomal biogenesis factor 11, putative, expressed
LOC_Os05g50700	-3.49005	-1.68151	WRKY111, expressed
LOC_Os04g40100	-3.89162	-1.67331	BTBN11 - Bric-a-Brac, Tramtrack, Broad Complex BTB domain with non-phototropic hypocotyl 3 NPH3 domain, expressed
LOC_Os08g36480	-6.2545	-1.66484	nitrate reductase, putative, expressed
LOC_Os01g67820	-3.64125	-1.66481	exo70 exocyst complex subunit domain containing protein, expressed
LOC_Os02g51020	-3.01699	-1.66363	expressed protein
LOC_Os06g05950	-3.40671	-1.64746	expressed protein
LOC_Os03g21560	-2.67746	-1.64364	photosystem II 11 kD protein, putative, expressed
LOC_Os07g37420	-2.44169	-1.63506	versicolorin reductase, putative, expressed
LOC_Os01g61700	-4.05019	-1.58976	ATP-dependent Clp protease adaptor protein ClpS containing protein, expressed
LOC_Os01g15100	-3.16558	-1.58898	expressed protein
LOC_Os08g36920	-4.27805	-1.58436	AP2 domain containing protein, expressed
LOC_Os02g30100	-2.33003	-1.56395	cytochrome P450, putative, expressed
LOC_Os06g50130	-2.74564	-1.53754	expressed protein
LOC_Os02g35329	-4.63679	-1.52405	RING-H2 finger protein ATL3F, putative, expressed
LOC_Os04g23550	-4.38916	-1.52369	basic helix-loop-helix family protein, putative, expressed
LOC_Os03g08520	-5.25106	-1.52106	DUF581 domain containing protein, expressed
LOC_Os02g45860	-3.65299	-1.51205	expressed protein
LOC_Os03g12620	-2.32273	-1.51142	glycosyl hydrolases family 17, putative, expressed
LOC_Os03g07400	-4.17731	-1.50607	expressed protein
LOC_Os03g19070	-2.93593	-1.50554	long cell-linked locus protein, putative, expressed
LOC_Os10g03440	-3.32941	-1.49068	avr9/Cf-9 rapidly elicited protein 74, putative, expressed
LOC_Os01g60730	-2.38488	-1.49023	RING-H2 finger protein, putative, expressed
LOC_Os05g05040	-4.4291	-1.4821	expressed protein
LOC_Os03g16050	-4.7566	-1.48092	fructose-1,6-bisphosphatase, putative, expressed
LOC_Os11g04830	-3.17763	-1.47129	embryogenesis transmembrane protein, putative, expressed
LOC_Os02g51570	-3.42608	-1.46959	peptidyl-prolyl cis-trans isomerase, FKBP-type, putative, expressed
LOC_Os02g14990	-2.58374	-1.46414	zinc finger, C3HC4 type domain containing protein, expressed
LOC_Os01g71720	-5.45984	-1.45723	amino acid permease family protein, putative, expressed
LOC_Os03g03720	-4.02064	-1.45257	glyceraldehyde-3-phosphate dehydrogenase, putative, expressed
LOC_Os01g41710	-4.02438	-1.43911	chlorophyll A-B binding protein, putative, expressed
LOC_Os07g37454	-2.2314	-1.43658	urate anion exchanger, putative, expressed
LOC_Os02g50374	-2.47821	-1.43554	expressed protein
LOC_Os02g46210	-2.7721	-1.43296	DUF581 domain containing protein, expressed
LOC_Os04g36710	-3.44919	-1.4307	methyltransferase domain containing protein, expressed
LOC_Os01g60110	-2.55458	-1.42648	E2F-related protein, putative, expressed
LOC_Os12g38170	-2.00447	-1.4253	osmotin, putative, expressed
LOC_Os08g35750	-2.05217	-1.41986	Cupin domain containing protein, expressed
LOC_Os04g46990	-3.10474	-1.41551	cis-zeatin O-glucosyltransferase, putative, expressed
LOC_Os01g68450	-3.57234	-1.40913	expressed protein
LOC_Os09g28440	-6.41929	-1.38998	AP2 domain containing protein, expressed
LOC_Os08g25690	-4.04021	-1.38864	expressed protein
LOC_Os07g48610	-3.97442	-1.3871	hydrolase, alpha/beta fold family domain containing protein, expressed
LOC_Os04g59200	-3.14692	-1.38456	peroxidase precursor, putative, expressed
LOC_Os03g29930	-2.52516	-1.38114	expressed protein
LOC_Os01g62030	-inf	-1.37959	disease resistance-responsive family protein, putative, expressed
LOC_Os03g39610	-4.99934	-1.37949	chlorophyll A-B binding protein, putative, expressed
LOC_Os08g07660	-2.86387	-1.36892	expressed protein
LOC_Os09g36930	-5.34185	-1.36442	aquaporin protein, putative, expressed
LOC_Os06g24850	-inf	-1.3622	OsIAA22 - Auxin-responsive Aux/IAA gene family member, expressed
LOC_Os07g01490	-2.49428	-1.34694	kinesin motor domain containing protein, putative, expressed
LOC_Os10g25230	-2.15481	-1.33828	ZIM domain containing protein, putative, expressed
LOC_Os07g38440	-2.32559	-1.33576	uncharacterized 50.6 kDa protein in the 5region of gyrA and gyrB, putative, expressed
LOC_Os10g39150	-4.67721	-1.32813	expressed protein
LOC_Os06g16150	-2.17076	-1.32325	expressed protein
LOC_Os11g32500	-2.94172	-1.31555	rubredoxin family protein, putative, expressed
LOC_Os01g66890	-3.66446	-1.313	BTBZ1 - Bric-a-Brac, Tramtrack, and Broad Complex BTB domain with TAZ zinc finger and Calmodulin-binding domains, expressed
LOC_Os01g62060	-6.24425	-1.30768	plant-specific domain TIGR01589 family protein, expressed
LOC_Os06g49750	-3.80868	-1.3041	kelch motif family protein, expressed
LOC_Os06g28050	-2.85113	-1.30226	expressed protein
LOC_Os03g12260	-4.01624	-1.30126	cytochrome P450 protein, putative, expressed
LOC_Os07g38230	-2.56497	-1.30055	expressed protein
LOC_Os07g38790	-2.60706	-1.30032	beta-hexosaminidase precursor, putative, expressed
LOC_Os02g01340	-3.95583	-1.29673	ferredoxin--NADP reductase, chloroplast precursor, putative, expressed
LOC_Os12g33610	-2.36473	-1.29135	phenylalanine ammonia-lyase, putative, expressed
LOC_Os06g11760	-3.541	-1.28639	expressed protein
LOC_Os10g15300	-2.63623	-1.28208	expressed protein
LOC_Os01g29330	-3.20797	-1.28195	expressed protein
LOC_Os07g36390	-2.68511	-1.27699	PPR repeat containing protein, expressed
LOC_Os03g05240	-2.88836	-1.2714	retrotransposon protein, putative, unclassified, expressed
LOC_Os02g29960	-4.23856	-1.27119	cytochrome P450, putative, expressed
LOC_Os11g09680	-3.14626	-1.27079	expressed protein
LOC_Os08g15050	-3.67955	-1.27057	CCT/B-box zinc finger protein, putative, expressed
LOC_Os11g09684	-2.23125	-1.26975	expressed protein
LOC_Os06g21140	-2.89449	-1.25923	glycine-rich cell wall structural protein precursor, putative, expressed
LOC_Os01g56680	-2.14219	-1.25755	photosystem II reaction center W protein, chloroplast precursor, putative, expressed
LOC_Os04g31040	-3.11058	-1.25222	violaxanthin de-epoxidase, putative, expressed
LOC_Os05g08900	-3.62561	-1.2451	expressed protein
LOC_Os01g67810	-3.76378	-1.24111	transposon protein, putative, unclassified, expressed
LOC_Os03g01018	-2.1787	-1.23003	phosphoribosyl transferase, putative, expressed
LOC_Os02g03670	-3.97426	-1.22704	expressed protein
LOC_Os01g04330	-3.86905	-1.2248	OsCML16 - Calmodulin-related calcium sensor protein, expressed
LOC_Os01g22980	-6.20656	-1.20282	OsSCP3 - Putative Serine Carboxypeptidase homologue, expressed
LOC_Os09g37710	-3.25876	-1.18585	NIN, putative, expressed
LOC_Os08g01170	-3.17992	-1.18463	acetyltransferase, GNAT family, putative, expressed
LOC_Os03g04070	-3.35476	-1.1833	no apical meristem protein, putative, expressed
LOC_Os01g46800	-2.53288	-1.16554	WRKY15, expressed
LOC_Os10g37180	-3.53246	-1.16539	glycine cleavage system H protein, putative, expressed
LOC_Os12g32610	-4.21268	-1.16284	expressed protein
LOC_Os02g38170	-2.17858	-1.15854	expressed protein
LOC_Os06g27860	-3.01091	-1.1567	poor homologous synapsis 1 protein, putative, expressed
LOC_Os01g59090	-3.0725	-1.15455	thylakoid lumenal 20 kDa protein, putative, expressed
LOC_Os01g47900	-2.58768	-1.15151	S-locus-like receptor protein kinase, putative, expressed
LOC_Os06g21590	-5.0978	-1.14439	chlorophyll A-B binding protein, putative, expressed
LOC_Os09g35030	-5.23401	-1.14294	dehydration-responsive element-binding protein, putative, expressed
LOC_Os08g30210	-2.33671	-1.14057	1-aminocyclopropane-1-carboxylate oxidase homolog 1, putative, expressed
LOC_Os08g01140	-3.51448	-1.13659	cytochrome b561, putative, expressed
LOC_Os03g53300	-3.21262	-1.13517	expressed protein
LOC_Os04g38790	-4.4813	-1.13091	expressed protein
LOC_Os07g09370	-2.73472	-1.12614	pentatricopeptide, putative, expressed
LOC_Os09g35020	-7.87836	-1.12325	AP2 domain containing protein, expressed
LOC_Os01g11230	-2.33474	-1.11589	SOUL heme-binding protein, putative, expressed
LOC_Os01g66010	-2.87359	-1.1043	amino acid transporter, putative, expressed
LOC_Os01g44430	-2.33674	-1.10245	retrotransposon protein, putative, unclassified, expressed
LOC_Os01g20910	-3.31976	-1.10212	zinc finger, C3HC4 type domain containing protein, expressed
LOC_Os01g09870	-3.23054	-1.09775	expressed protein
LOC_Os12g08790	-3.01793	-1.0868	TPR domain protein, putative, expressed
LOC_Os08g14450	-3.04547	-1.08442	RNA polymerase sigma factor, putative, expressed
LOC_Os06g18910	-2.15122	-1.08428	expressed protein
LOC_Os01g72360	-3.26607	-1.08232	expressed protein
LOC_Os01g27050	-2.86076	-1.07996	flavin-containing monooxygenase family protein, putative, expressed
LOC_Os07g13969	-4.25758	-1.07611	expressed protein
LOC_Os06g38450	-3.12527	-1.06676	vignain precursor, putative, expressed
LOC_Os07g14740	-2.03286	-1.06604	harpin-induced protein 1 domain containing protein, expressed
LOC_Os02g48770	-2.38847	-1.06294	SAM dependent carboxyl methyltransferase, putative, expressed
LOC_Os01g69840	-5.24257	-1.05852	expressed protein
LOC_Os01g64570	-2.87335	-1.05161	U-box domain-containing protein, putative, expressed
LOC_Os10g37760	-4.02116	-1.05034	OsRhmbd17 - Putative Rhomboid homologue, expressed
LOC_Os08g37660	-2.40856	-1.04756	plastocyanin-like domain containing protein, putative, expressed
LOC_Os10g25430	-3.81105	-1.04604	Ser/Thr protein phosphatase family protein, putative, expressed
LOC_Os03g12660	-2.71061	-1.04135	cytochrome P450, putative, expressed
LOC_Os02g42585	-2.21109	-1.04109	AP2 domain containing protein, expressed
LOC_Os07g02280	-2.05677	-1.03647	pentatricopeptide, putative, expressed
LOC_Os03g60210	-2.84138	-1.03563	DUF567 domain containing protein, putative, expressed
LOC_Os04g33610	-3.0564	-1.0343	expressed protein
LOC_Os03g02020	-4.99004	-1.03242	stress responsive A/B Barrel domain containing protein, expressed
LOC_Os07g14670	-inf	-1.02078	transposon protein, putative, unclassified, expressed
LOC_Os01g72205	-2.29645	-1.01848	proline synthetase co-transcribed bacterial homolog protein, putative, expressed
LOC_Os01g09540	-2.4984	-1.01714	HAD superfamily phosphatase, putative, expressed
LOC_Os07g32870	-inf	-1.01139	expressed protein
LOC_Os02g37330	-3.64954	-1.01134	heavy metal associated domain containing protein, expressed
LOC_Os01g74020	-4.41779	-1.01017	MYB family transcription factor, putative, expressed
LOC_Os01g66020	-2.12735	-1.00873	protein kinase family protein, putative, expressed
LOC_Os02g53350	-3.15134	-1.00796	expressed protein
LOC_Os06g08460	-2.39985	-1.00202	exo70 exocyst complex subunit, putative, expressed
LOC_Os10g36770	-inf	-0.997192	expressed protein
LOC_Os01g50622	-4.04558	-0.993887	DNA-binding protein DSP1, putative, expressed
LOC_Os01g48620	-2.41957	-0.992895	expressed protein
LOC_Os04g52100	-2.06606	-0.988687	peptidase, M24 family protein, putative, expressed
LOC_Os02g18612	-2.38155	-0.987872	expressed protein
LOC_Os08g06530	-4.65361	-0.98582	rubredoxin family protein, putative, expressed
LOC_Os03g62780	-4.79865	-0.982524	S1 RNA binding domain containing protein, expressed
LOC_Os05g12640	-4.26033	-0.979837	BURP domain containing protein, expressed
LOC_Os06g18670	-3.64408	-0.978526	anthocyanidin 3-O-glucosyltransferase, putative, expressed
LOC_Os02g46750	-2.27375	-0.975666	expressed protein
LOC_Os06g04670	-3.91858	-0.975289	CAF1 family ribonuclease containing protein, putative, expressed
LOC_Os03g03910	-4.16145	-0.970153	catalase domain containing protein, expressed
LOC_Os03g17174	-4.17674	-0.963179	PsbP, putative, expressed
LOC_Os11g40930	-2.69405	-0.960216	expressed protein
LOC_Os06g19970	-3.14678	-0.95891	expressed protein
LOC_Os05g41490	-2.89276	-0.958405	circadian clock coupling factor ZGT, putative, expressed
LOC_Os07g30670	-3.09824	-0.957352	2Fe-2S iron-sulfur cluster binding domain containing protein, expressed
LOC_Os06g46460	-3.67099	-0.956204	expressed protein
LOC_Os04g57880	-3.12791	-0.955381	heat shock protein DnaJ, putative, expressed
LOC_Os02g15280	-2.97742	-0.954964	VQ domain containing protein, putative, expressed
LOC_Os01g57560	-4.38004	-0.954369	serine/threonine-protein kinase receptor precursor, putative, expressed
LOC_Os12g40920	-2.47684	-0.950368	bZIP transcription factor domain containing protein, expressed
LOC_Os04g40530	-3.06396	-0.949446	methyltransferase domain containing protein, expressed
LOC_Os01g46260	-2.79435	-0.945438	expressed protein
LOC_Os01g28680	-2.16082	-0.943153	WD domain, G-beta repeat domain containing protein, expressed
LOC_Os06g50070	-2.60846	-0.942189	expressed protein
LOC_Os07g40040	-2.00917	-0.940499	expressed protein
LOC_Os04g39010	-3.96366	-0.938709	heavy metal associated domain containing protein, expressed
LOC_Os07g39190	-2.57574	-0.938451	expressed protein
LOC_Os07g48340	-2.81178	-0.936297	OsCML24 - Calmodulin-related calcium sensor protein, expressed
LOC_Os10g32760	-2.85403	-0.935304	zinc finger family protein, putative, expressed
LOC_Os04g38410	-2.65827	-0.934508	chlorophyll A-B binding protein, putative, expressed
LOC_Os07g46510	-3.99741	-0.933133	expressed protein
LOC_Os11g41034	-3.43271	-0.927242	expressed protein
LOC_Os09g10690	-2.05645	-0.924925	expressed protein
LOC_Os07g01620	-2.07234	-0.922503	dirigent, putative, expressed
LOC_Os07g34830	-5.91296	-0.921392	ankyrin repeat family protein, putative, expressed
LOC_Os07g39114	-2.48982	-0.912485	expressed protein
LOC_Os06g08041	-inf	-0.911225	iron/ascorbate-dependent oxidoreductase, putative, expressed
LOC_Os01g66850	-2.18584	-0.910916	pectinacetylesterase domain containing protein, expressed
LOC_Os01g01302	-2.96753	-0.910335	shikimate kinase, putative, expressed
LOC_Os07g42324	-2.67874	-0.90306	expressed protein
LOC_Os08g37940	-5.21913	-0.900653	HAD-superfamily hydrolase subfamily IA, variant 3, putative, expressed
LOC_Os02g09250	-3.52098	-0.900564	cytochrome P450 71D10, putative, expressed
LOC_Os11g04490	-2.48938	-0.898925	astaxanthin synthase KC28, putative, expressed
LOC_Os08g26230	-2.77942	-0.898793	expressed protein
LOC_Os02g17000	-2.08294	-0.896034	OsSub14 - Putative Subtilisin homologue, expressed
LOC_Os01g43270	-2.95075	-0.895984	hydroquinone glucosyltransferase, putative, expressed
LOC_Os08g32930	-3.12186	-0.893256	expressed protein
LOC_Os08g01240	-2.52113	-0.89104	expressed protein
LOC_Os01g41420	-4.6027	-0.890345	transmembrane amino acid transporter protein, putative, expressed
LOC_Os10g38910	-3.95359	-0.887336	expressed protein
LOC_Os05g45860	-2.85031	-0.886741	glucan endo-1,3-beta-glucosidase precursor, putative, expressed
LOC_Os01g51980	-3.19901	-0.886611	alliin lyase precursor, putative, expressed
LOC_Os01g73500	-5.07423	-0.882913	expressed protein
LOC_Os06g18000	-2.11328	-0.881616	protein kinase domain containing protein, expressed
LOC_Os03g17480	-inf	-0.881236	IN2-1 protein, putative, expressed
LOC_Os03g50080	-2.92632	-0.880668	peptidyl-prolyl cis-trans isomerase, FKBP-type, putative, expressed
LOC_Os05g08860	-2.26908	-0.878673	expressed protein
LOC_Os03g47530	-4.93772	-0.877921	glycosyl transferase 8 domain containing protein, putative, expressed
LOC_Os10g38710	-6.46221	-0.877327	glutathione S-transferase, putative, expressed
LOC_Os04g48350	-3.17941	-0.877146	dehydration-responsive element-binding protein, putative, expressed
LOC_Os11g34110	-4.19977	-0.876153	heparan-alpha-glucosaminide N-acetyltransferase, putative, expressed
LOC_Os03g28170	-3.65233	-0.876003	expressed protein
LOC_Os02g40530	-5.23656	-0.87595	MYB family transcription factor, putative, expressed
LOC_Os12g28590	-2.13328	-0.875553	ATPase 2, putative, expressed
LOC_Os12g31460	-3.11779	-0.872358	heat shock protein DnaJ, putative, expressed
LOC_Os04g30420	-2.10576	-0.870236	dehydrogenase, putative, expressed
LOC_Os07g42700	-2.19892	-0.865648	paramyosin, putative, expressed
LOC_Os10g40700	-2.63377	-0.860621	expansin precursor, putative, expressed
LOC_Os02g47510	-4.43514	-0.860522	9-cis-epoxycarotenoid dioxygenase 1, chloroplast precursor, putative, expressed
LOC_Os05g49060	-2.19668	-0.857053	uncharacterized protein ycf23, putative, expressed
LOC_Os07g43370	-2.3303	-0.851298	amine oxidase family protein, putative, expressed
LOC_Os08g13570	-4.66852	-0.85127	exo70 exocyst complex subunit family protein, putative, expressed
LOC_Os09g20390	-2.30802	-0.848748	uncharacterized glycosyl hydrolase Rv2006/MT2062, putative, expressed
LOC_Os08g43230	-2.97985	-0.848175	TraB family protein, putative, expressed
LOC_Os08g35490	-inf	-0.847182	ctr copper transporter family protein, putative, expressed
LOC_Os02g37320	-2.09451	-0.844284	heavy metal associated domain containing protein, expressed
LOC_Os06g06670	-2.32209	-0.843759	expressed protein
LOC_Os05g36970	-2.52331	-0.837789	DUF623 domain containing protein, expressed
LOC_Os07g37240	-4.62926	-0.831248	chlorophyll A-B binding protein, putative, expressed
LOC_Os01g58140	-3.30472	-0.827619	expressed protein
LOC_Os01g17050	-4.66757	-0.824918	VQ domain containing protein, putative, expressed
LOC_Os04g34460	-2.46828	-0.823089	PAP fibrillin family domain containing protein, expressed
LOC_Os01g13690	-3.33367	-0.820042	ligA, putative, expressed
LOC_Os09g28620	-3.0987	-0.817834	gibberellin receptor GID1L2, putative, expressed
LOC_Os02g10450	-3.37719	-0.816159	expressed protein
LOC_Os08g44870	-2.53884	-0.81614	MATE efflux family protein, putative, expressed
LOC_Os11g40600	-3.24127	-0.814968	expressed protein
LOC_Os08g01380	-2.87226	-0.813244	2Fe-2S iron-sulfur cluster binding domain containing protein, expressed
LOC_Os02g37060	-3.51763	-0.810846	photosystem II 5 kDa protein, chloroplast precursor, putative, expressed
LOC_Os04g53230	-3.55148	-0.809474	aminomethyltransferase, putative, expressed
LOC_Os08g40160	-2.50057	-0.808822	thylakoid lumen protein, chloroplast precursor, putative, expressed
LOC_Os06g03740	-2.06651	-0.802459	folic acid binding protein, putative, expressed
LOC_Os01g63210	-2.69304	-0.799993	SOUL heme-binding protein, putative, expressed
LOC_Os03g43470	-2.09495	-0.797878	pentatricopeptide, putative, expressed
LOC_Os04g16680	-2.77913	-0.793115	fructose-1,6-bisphosphatase, putative, expressed
LOC_Os01g68560	-2.2899	-0.786283	OsMADS98 - MADS-box family gene with M-beta type-box, expressed
LOC_Os07g12900	-2.20373	-0.782898	cadmium/zinc-transporting ATPase, putative, expressed
LOC_Os03g60570	-2.14785	-0.78206	ZOS3-22 - C2H2 zinc finger protein, expressed
LOC_Os08g17390	-3.64996	-0.771323	expressed protein
LOC_Os05g49684	-2.5132	-0.76755	expressed protein
LOC_Os05g42060	-5.70395	-0.766675	UDP-glucoronosyl/UDP-glucosyl transferase, putative, expressed
LOC_Os03g41030	-4.92674	-0.766542	expressed protein
LOC_Os02g57020	-2.95037	-0.766425	YCF37, putative, expressed
LOC_Os09g25190	-2.19576	-0.761216	protein binding protein, putative, expressed
LOC_Os09g37620	-4.23909	-0.760476	flavin-containing monooxygenase family protein, putative, expressed
LOC_Os01g07370	-2.41246	-0.75686	KIP1, putative, expressed
LOC_Os03g21780	-2.04985	-0.748267	pentatricopeptide repeat domain containing protein, putative, expressed
LOC_Os02g08150	-4.02346	-0.748038	CCT/B-box zinc finger protein, putative, expressed
LOC_Os04g41960	-3.96201	-0.743745	NADP-dependent oxidoreductase, putative, expressed
LOC_Os02g38740	-3.65339	-0.740383	expressed protein
LOC_Os11g36400	-2.84982	-0.740066	expressed protein
LOC_Os09g30454	-3.26206	-0.73802	OsWAK87 - OsWAK receptor-like protein kinase, expressed
LOC_Os04g48290	-3.28274	-0.733564	MATE efflux family protein, putative, expressed
LOC_Os09g17370	-5.35571	-0.733427	retrotransposon protein, putative, unclassified, expressed
LOC_Os05g28090	-2.76997	-0.733124	expressed protein
LOC_Os10g10130	-2.4732	-0.733027	OsWAK112d - OsWAK receptor-like protein kinase, expressed
LOC_Os04g43420	-2.72353	-0.729888	PTAC5, putative, expressed
LOC_Os01g64660	-4.45441	-0.725952	fructose-1,6-bisphosphatase, putative, expressed
LOC_Os04g47360	-2.90439	-0.725916	OsPOP9 - Putative Prolyl Oligopeptidase homologue, expressed
LOC_Os08g15030	-2.28282	-0.722823	aspartate carbamoyltransferase, putative, expressed
LOC_Os08g23410	-2.36272	-0.719061	rubredoxin family protein, putative, expressed
LOC_Os02g09990	-3.15627	-0.709064	expressed protein
LOC_Os11g07980	-4.75503	-0.708963	ion channel nompc, putative, expressed
LOC_Os03g52410	-4.4662	-0.705217	expressed protein
LOC_Os01g74040	-4.71983	-0.701718	zinc finger, RING-type, putative, expressed
LOC_Os10g05780	-3.66466	-0.701314	POT domain containing peptide transporter, putative, expressed
LOC_Os01g42780	-3.35218	-0.701196	cysteine proteinase EP-B 2 precursor, putative, expressed
LOC_Os03g13640	-2.37005	-0.700957	expressed protein
LOC_Os01g60640	-2.82092	-0.696936	WRKY21, expressed
LOC_Os04g56320	-2.23772	-0.696478	AAA-type ATPase family protein, putative, expressed
LOC_Os03g52020	-2.12065	-0.696465	expressed protein
LOC_Os12g41590	-2.28219	-0.695073	oxidoreductase, short chain dehydrogenase/reductase family domain containing protein, expressed
LOC_Os02g46970	-2.76976	-0.691238	AMP-binding domain containing protein, expressed
LOC_Os06g38340	-2.68872	-0.688509	receptor-like protein kinase precursor, putative, expressed
LOC_Os09g27580	-2.53265	-0.688431	potassium transporter, putative, expressed
LOC_Os10g10149	-inf	-0.687471	expressed protein
LOC_Os08g29170	-4.57791	-0.682129	dehydrogenase, putative, expressed
LOC_Os06g49070	-3.20934	-0.678647	expressed protein
LOC_Os04g47020	-2.53817	-0.678583	genetic modifier, putative, expressed
LOC_Os03g62300	-2.02465	-0.674757	expressed protein
LOC_Os04g53490	-2.22444	-0.674577	OsCHL Chloroplastic lipocalin, expressed
LOC_Os08g26220	-3.65804	-0.673534	expressed protein
LOC_Os03g02690	-2.27401	-0.671654	dihydrodipicolinate reductase, putative, expressed
LOC_Os02g10120	-5.91892	-0.670444	lipoxygenase, putative, expressed
LOC_Os04g53800	-2.04543	-0.668885	leucoanthocyanidin reductase, putative, expressed
LOC_Os07g39470	-2.83579	-0.668378	gibberellin response modulator protein, putative, expressed
LOC_Os05g22614	-3.25261	-0.664403	PTAC16, putative, expressed
LOC_Os01g60850	-2.08292	-0.660816	expressed protein
LOC_Os03g02670	-2.9136	-0.659712	transporter family protein, putative, expressed
LOC_Os02g52670	-2.45216	-0.658723	AP2 domain containing protein, expressed
LOC_Os01g11670	-2.48544	-0.656533	OsSCP2 - Putative Serine Carboxypeptidase homologue, expressed
LOC_Os02g09940	-2.60002	-0.655495	peroxiredoxin, putative, expressed
LOC_Os05g35500	-2.36405	-0.653967	MYB family transcription factor, putative, expressed
LOC_Os02g54640	-2.47592	-0.653185	glutamate receptor, putative, expressed
LOC_Os08g31750	-3.18245	-0.643702	methyltransferase, putative, expressed
LOC_Os10g41330	-2.0639	-0.643648	AP2 domain containing protein, expressed
LOC_Os08g03676	-2.41809	-0.64149	pentatricopeptide, putative, expressed
LOC_Os03g60639	-2.34077	-0.641261	expressed protein
LOC_Os07g09384	-2.19789	-0.640986	expressed protein
LOC_Os01g55570	-3.28836	-0.640338	expressed protein
LOC_Os08g21879	-2.53784	-0.636308	expressed protein
LOC_Os08g27010	-3.53287	-0.630732	APE1, putative, expressed
LOC_Os02g33020	-2.42276	-0.629373	SOUL heme-binding protein, putative, expressed
LOC_Os07g43700	-2.25515	-0.628279	lactate/malate dehydrogenase, putative, expressed
LOC_Os01g66000	-3.07654	-0.627829	NADH dehydrogenase I subunit N, putative, expressed
LOC_Os04g33830	-4.40413	-0.621275	membrane protein, putative, expressed
LOC_Os06g34100	-2.30418	-0.616599	expressed protein
LOC_Os01g32670	2.85115	0.602989	expressed protein
LOC_Os02g36880	3.83496	0.605468	No apical meristem protein, putative, expressed
LOC_Os05g02890	3.17472	0.606831	white-brown complex homolog protein 16, putative, expressed
LOC_Os01g36070	2.39261	0.614573	nodulin MtN3 family protein, putative, expressed
LOC_Os01g66240	2.25667	0.62326	mitochondrion protein, putative, expressed
LOC_Os10g33040	4.47459	0.630275	receptor-like protein kinase precursor, putative, expressed
LOC_Os04g43200	3.86644	0.630467	caleosin related protein, putative, expressed
LOC_Os03g61160	3.36939	0.638285	expressed protein
LOC_Os09g27500	4.69384	0.643721	cytochrome P450, putative, expressed
LOC_Os01g16170	2.03727	0.646724	PQ loop repeat domain containing protein, expressed
LOC_Os03g15020	2.6769	0.655053	beta-galactosidase precursor, putative, expressed
LOC_Os06g38670	4.41701	0.655372	receptor-like protein kinase precursor, putative, expressed
LOC_Os02g30320	2.04277	0.656143	drought-induced protein 1, putative, expressed
LOC_Os08g27720	2.02565	0.6589	pirin, putative, expressed
LOC_Os06g35520	3.02565	0.660713	peroxidase precursor, putative, expressed
LOC_Os01g27860	inf	0.670239	expressed protein
LOC_Os01g12520	3.21728	0.672277	mitochondrial carrier protein, putative, expressed
LOC_Os07g38130	2.19027	0.67404	polygalacturonase inhibitor 1 precursor, putative, expressed
LOC_Os04g20749	3.23298	0.674136	expressed protein
LOC_Os11g45740	3.43366	0.67711	MYB family transcription factor, putative, expressed
LOC_Os03g61920	2.60489	0.677459	electron transfer flavoprotein subunit alpha, mitochondrial precursor, putative, expressed
LOC_Os07g11870	inf	0.678936	cytochrome P450, putative, expressed
LOC_Os02g13900	2.71728	0.696594	BES1/BZR1 homolog protein, putative, expressed
LOC_Os01g09280	2.06623	0.697023	myb-related transcription activator, putative, expressed
LOC_Os03g21060	4.23745	0.702773	No apical meristem protein, putative, expressed
LOC_Os01g50160	4.23907	0.705912	MDR-like ABC transporter, putative, expressed
LOC_Os05g47650	4.58481	0.706463	B3 DNA binding domain containing protein, expressed
LOC_Os04g55850	2.77832	0.707744	nuclease PA3, putative, expressed
LOC_Os07g42970	5.51267	0.709613	UDP-glucoronosyl and UDP-glucosyl transferase domain containing protein, expressed
LOC_Os11g29870	3.67552	0.710443	WRKY72, expressed
LOC_Os06g17020	3.48985	0.717907	anthocyanin 3-O-beta-glucosyltransferase, putative, expressed
LOC_Os10g08780	2.38296	0.719517	expressed protein
LOC_Os11g04030	2.98123	0.719558	major facilitator superfamily antiporter, putative, expressed
LOC_Os01g27210	2.96268	0.719712	glutathione S-transferase, putative, expressed
LOC_Os04g58100	3.31005	0.722671	expressed protein
LOC_Os05g34854	2.75243	0.722876	gibberellin 20 oxidase 2, putative, expressed
LOC_Os04g14730	2.67267	0.723755	expressed protein
LOC_Os03g63580	3.59618	0.726103	phosphoesterase family protein, putative, expressed
LOC_Os10g17940	3.5338	0.726942	OsFBX382 - F-box domain containing protein, expressed
LOC_Os05g49840	4.1915	0.731103	phospholipase, putative, expressed
LOC_Os03g22170	2.89198	0.734211	AP2 domain containing protein, expressed
LOC_Os10g33760	3.19181	0.734978	No apical meristem protein, putative, expressed
LOC_Os02g57790	2.43199	0.740618	ZOS2-19 - C2H2 zinc finger protein, expressed
LOC_Os01g32780	3.08556	0.742644	universal stress protein domain containing protein, putative, expressed
LOC_Os11g03420	2.04388	0.743392	ZF-HD protein dimerisation region containing protein, expressed
LOC_Os01g03730	2.77133	0.745246	nuclease PA3, putative, expressed
LOC_Os09g34250	7.52596	0.745267	UDP-glucoronosyl and UDP-glucosyl transferase domain containing protein, expressed
LOC_Os06g51260	2.55503	0.749848	MYB family transcription factor, putative, expressed
LOC_Os09g33820	3.45899	0.751161	lecithine cholesterol acyltransferase, putative, expressed
LOC_Os01g02930	2.32294	0.755823	glycosyltransferase protein, putative, expressed
LOC_Os08g40270	5.80501	0.756267	lectin-like protein kinase, putative, expressed
LOC_Os02g46910	2.10446	0.760243	glycosyl hydrolases family 16, putative, expressed
LOC_Os01g74490	2.63534	0.766393	heavy metal-associated domain containing protein, expressed
LOC_Os11g03300	3.07688	0.771334	NAC domain transcription factor, putative, expressed
LOC_Os04g43410	3.59093	0.781481	Os4bglu18 - monolignol beta-glucoside homologue, expressed
LOC_Os06g48180	3.7892	0.781959	glycosyl hydrolases family 16, putative, expressed
LOC_Os05g03480	2.51906	0.784103	acyl-coenzyme A dehydrogenase, mitochondrial precursor, putative, expressed
LOC_Os06g48030	2.31804	0.785036	peroxidase precursor, putative, expressed
LOC_Os08g10080	3.2131	0.786681	no apical meristem protein, putative, expressed
LOC_Os07g03458	inf	0.788591	SCP-like extracellular protein, expressed
LOC_Os01g66530	3.60183	0.789833	ARGOS, putative, expressed
LOC_Os11g44950	3.86093	0.789954	glycosyl hydrolase family 3 protein, putative, expressed
LOC_Os02g43330	2.73465	0.790111	homeobox associated leucine zipper, putative, expressed
LOC_Os02g40620	4.44162	0.791727	expressed protein
LOC_Os06g43080	4.11108	0.793572	expressed protein
LOC_Os01g04670	2.87704	0.79566	expressed protein
LOC_Os01g24700	inf	0.797241	expressed protein
LOC_Os01g03720	4.22522	0.798131	MYB family transcription factor, putative, expressed
LOC_Os07g01560	5.24661	0.799573	transporter family protein, putative, expressed
LOC_Os07g48450	3.90766	0.80024	no apical meristem protein, putative, expressed
LOC_Os02g10670	2.72022	0.803773	expressed protein
LOC_Os01g32120	2.5579	0.809886	OsCML11 - Calmodulin-related calcium sensor protein, expressed
LOC_Os07g34710	inf	0.819951	peroxidase precursor, putative, expressed
LOC_Os04g49360	4.5669	0.82086	OsFBX149 - F-box domain containing protein, expressed
LOC_Os05g11560	2.41736	0.823302	aquaporin protein, putative, expressed
LOC_Os05g15530	3.44172	0.828115	aminotransferase domain containing protein, putative, expressed
LOC_Os08g38110	inf	0.833969	cytokinin-O-glucosyltransferase 1, putative, expressed
LOC_Os01g66544	2.66929	0.838174	expressed protein
LOC_Os03g44810	3.65448	0.839542	expressed protein
LOC_Os10g39770	2.19178	0.843164	zinc finger, C3HC4 type, domain containing protein, expressed
LOC_Os08g35630	4.20299	0.844171	MTD1, putative, expressed
LOC_Os06g14260	6.24149	0.844424	lectin-like receptor kinase, putative, expressed
LOC_Os04g49210	4.90035	0.85207	naringenin,2-oxoglutarate 3-dioxygenase, putative, expressed
LOC_Os11g34870	3.01118	0.852079	expressed protein
LOC_Os10g36170	2.16875	0.854057	LTPL160 - Protease inhibitor/seed storage/LTP family protein precursor, expressed
LOC_Os05g48000	3.38949	0.855045	expressed protein
LOC_Os05g43830	2.40416	0.855318	hydrolase, alpha/beta fold family domain containing protein, expressed
LOC_Os07g03015	inf	0.856891	expressed protein
LOC_Os09g39940	3.45459	0.857644	plastocyanin-like domain containing protein, putative, expressed
LOC_Os12g43630	2.10263	0.858473	lactate/malate dehydrogenase, putative, expressed
LOC_Os01g10640	2.44645	0.861351	expressed protein
LOC_Os03g46060	4.19802	0.861371	thaumatin family domain containing protein, expressed
LOC_Os07g36544	3.39687	0.86248	serine/threonine-protein kinase receptor precursor, putative, expressed
LOC_Os07g47590	3.8262	0.870775	expressed protein
LOC_Os04g43390	4.1186	0.875309	Os4bglu16 - monolignol beta-glucoside homologue, expressed
LOC_Os02g02340	3.04409	0.881454	glycerol-3-phosphate acyltransferase, putative, expressed
LOC_Os06g51050	6.90931	0.882882	CHIT7 - Chitinase family protein precursor, expressed
LOC_Os08g40910	2.45903	0.883524	expressed protein
LOC_Os07g03020	inf	0.88477	expressed protein
LOC_Os07g48160	2.54967	0.886144	alpha-galactosidase precursor, putative, expressed
LOC_Os11g48100	inf	0.88843	expressed protein
LOC_Os04g37760	4.22186	0.888641	expressed protein
LOC_Os06g36560	4.50216	0.889238	inositol oxygenase, putative, expressed
LOC_Os06g22290	3.08907	0.889264	legume lectins beta domain containing protein, expressed
LOC_Os02g51930	5.53793	0.890314	cytokinin-O-glucosyltransferase 2, putative, expressed
LOC_Os02g51750	2.28647	0.894638	annexin, putative, expressed
LOC_Os03g61360	6.54171	0.895329	hydrolase, alpha/beta fold family domain containing protein, expressed
LOC_Os05g45450	6.34201	0.898895	DUF584 domain containing protein, putative, expressed
LOC_Os03g14090	2.03261	0.903167	armadillo/beta-catenin repeat family protein, putative, expressed
LOC_Os01g12430	3.08555	0.904066	receptor-like protein kinase, putative, expressed
LOC_Os06g50930	2.35482	0.904334	rhodanese-like domain containing protein, putative, expressed
LOC_Os09g25070	3.65437	0.907497	WRKY62, expressed
LOC_Os06g46160	inf	0.917097	expressed protein
LOC_Os08g26880	2.00804	0.917174	bZIP transcription factor domain containing protein, expressed
LOC_Os06g50410	5.14721	0.921256	DUF677 domain containing protein, putative, expressed
LOC_Os01g51440	inf	0.922465	expressed protein
LOC_Os11g37950	6.17665	0.927565	WIP3 - Wound-induced protein precursor, expressed
LOC_Os09g37976	6.52219	0.928919	cupin domain containing protein, expressed
LOC_Os09g33555	inf	0.929451	expressed protein
LOC_Os12g32760	3.69395	0.931284	transporter family protein, putative, expressed
LOC_Os09g09650	4.05403	0.932274	retrotransposon protein, putative, Ty3-gypsy subclass, expressed
LOC_Os08g30520	3.19863	0.93377	plant protein of unknown function domain containing protein, expressed
LOC_Os04g08640	2.61005	0.934131	cadmium tolerance factor, putative, expressed
LOC_Os08g03300	2.8366	0.941601	OsFBDUF40 - F-box and DUF domain containing protein, expressed
LOC_Os10g38590	2.3924	0.941711	glutathione S-transferase, N-terminal domain containing protein, expressed
LOC_Os11g38640	5.32048	0.94427	expressed protein
LOC_Os04g50670	4.10278	0.944403	expressed protein
LOC_Os01g68770	2.79367	0.946929	selenium-binding protein, putative, expressed
LOC_Os05g39770	3.64514	0.95139	aminotransferase, putative, expressed
LOC_Os01g40430	inf	0.955402	WRKY27, expressed
LOC_Os08g02180	2.62644	0.956782	expressed protein
LOC_Os09g33530	4.31625	0.95777	expressed protein
LOC_Os07g44330	4.30231	0.960362	kinase, putative, expressed
LOC_Os06g51060	3.71274	0.960536	CHIT8 - Chitinase family protein precursor, expressed
LOC_Os01g16230	2.6947	0.961034	TKL_IRAK_CR4L.2 - The CR4L subfamily has homology with Crinkly4, expressed
LOC_Os07g09710	2.70041	0.964676	OsFBX220 - F-box domain containing protein, expressed
LOC_Os03g09160	inf	0.967335	hydroxyproline-rich glycoprotein family protein, putative, expressed
LOC_Os08g28970	3.65549	0.968005	expressed protein
LOC_Os04g33870	3.61231	0.973888	DUF623 domain containing protein, expressed
LOC_Os03g61490	4.09033	0.976552	expressed protein
LOC_Os05g07940	3.62788	0.979242	glyoxalase family protein, putative, expressed
LOC_Os10g40934	2.1514	0.983594	flavonol synthase/flavanone 3-hydroxylase, putative, expressed
LOC_Os01g71820	6.20018	0.985171	glycosyl hydrolases family 17, putative, expressed
LOC_Os06g10520	2.78838	0.985516	pantothenate kinase, putative, expressed
LOC_Os12g36850	7.21225	0.986053	pathogenesis-related Bet v I family protein, putative, expressed
LOC_Os08g13440	2.25	0.987147	cupin domain containing protein, expressed
LOC_Os08g01480	4.22635	0.989138	cytochrome P450, putative, expressed
LOC_Os05g38264	5.71808	0.993923	expressed protein
LOC_Os04g47310	2.06381	0.99444	expressed protein
LOC_Os02g09810	2.13918	0.99619	amino acid transporter, putative, expressed
LOC_Os07g34260	4.09414	0.997039	chalcone and stilbene synthases, putative, expressed
LOC_Os12g26290	6.15548	0.999834	alpha-DOX2, putative, expressed
LOC_Os07g26110	6.98474	1.00112	membrane associated DUF588 domain containing protein, putative, expressed
LOC_Os11g02570	5.79406	1.00235	esterase, putative, expressed
LOC_Os10g28299	2.39849	1.01081	expressed protein
LOC_Os06g47100	7.94213	1.01229	OsFBX203 - F-box domain containing protein, expressed
LOC_Os03g13050	6.95337	1.01664	E2F-related protein, putative, expressed
LOC_Os04g35270	4.42815	1.01677	alpha-1,4-fucosyltransferase, putative, expressed
LOC_Os12g25090	9.40529	1.02179	expressed protein
LOC_Os12g38270	2.39023	1.02187	metallothionein, putative, expressed
LOC_Os07g27390	6.35553	1.02658	retrotransposon protein, putative, unclassified, expressed
LOC_Os05g02450	3.80626	1.02767	expressed protein
LOC_Os09g30170	2.26541	1.02858	F-box protein interaction domain containing protein, expressed
LOC_Os05g30350	3.57661	1.03684	Os5bglu22 - beta-glucosidase homologue, similar to G. max isohydroxyurate hydrolase, expressed
LOC_Os01g71830	7.47752	1.04867	glycosyl hydrolases family 17, putative, expressed
LOC_Os03g22680	2.74671	1.05032	RING finger and CHY zinc finger domain-containing protein 1, putative, expressed
LOC_Os01g42860	10.2432	1.0542	inhibitor I family protein, putative, expressed
LOC_Os02g17320	3.09801	1.05438	uridine/cytidine kinase-like 1, putative, expressed
LOC_Os07g03820	2.77461	1.05612	lectin-like receptor kinase, putative, expressed
LOC_Os04g56430	5.51162	1.05708	cysteine-rich receptor-like protein kinase, putative, expressed
LOC_Os07g25960	inf	1.05889	retrotransposon protein, putative, unclassified, expressed
LOC_Os02g13380	2.88689	1.05902	early nodulin 93 ENOD93 protein, putative, expressed
LOC_Os04g27670	8.16205	1.06219	terpene synthase family, metal binding domain containing protein, expressed
LOC_Os07g34280	6.53524	1.06534	CXE carboxylesterase, putative, expressed
LOC_Os12g24020	2.44649	1.06691	rhodanese-like domain containing protein, putative, expressed
LOC_Os03g45210	4.31263	1.07367	2-aminoethanethiol dioxygenase, putative, expressed
LOC_Os02g42780	4.75462	1.07729	lectin receptor-type protein kinase, putative, expressed
LOC_Os12g08760	3.17504	1.08012	carboxyvinyl-carboxyphosphonate phosphorylmutase, putative, expressed
LOC_Os01g13130	2.37489	1.08081	aquaporin protein, putative, expressed
LOC_Os01g19820	2.79492	1.08382	universal stress protein domain containing protein, putative, expressed
LOC_Os06g10530	5.0298	1.08406	expressed protein
LOC_Os05g51470	2.96919	1.08747	2-aminoethanethiol dioxygenase, putative, expressed
LOC_Os05g31140	3.26531	1.08895	glycosyl hydrolases family 17, putative, expressed
LOC_Os03g26990	2.96956	1.0934	VQ domain containing protein, putative, expressed
LOC_Os08g40680	5.15742	1.09365	glycosyl hydrolase, putative, expressed
LOC_Os05g25784	2.16268	1.10945	expressed protein
LOC_Os01g25100	inf	1.11107	glutathione S-transferase, putative, expressed
LOC_Os02g02230	inf	1.11746	cytochrome P450, putative, expressed
LOC_Os02g36490	3.25809	1.12172	expressed protein
LOC_Os11g03820	2.09841	1.13097	D-mannose binding lectin family protein, expressed
LOC_Os03g07200	4.20007	1.13596	expressed protein
LOC_Os01g03890	inf	1.13775	DUF260 domain containing protein, putative, expressed
LOC_Os02g33670	4.6124	1.13917	expressed protein
LOC_Os12g37519	5.13683	1.14283	retrotransposon protein, putative, unclassified, expressed
LOC_Os12g43790	3.28764	1.14446	bZIP transcription factor domain containing protein, expressed
LOC_Os07g08240	4.02254	1.1484	ZmEBE-1 protein, putative, expressed
LOC_Os03g45960	7.37535	1.14854	thaumatin, putative, expressed
LOC_Os02g02780	5.40662	1.15233	protein kinase family protein, putative, expressed
LOC_Os01g12420	3.00254	1.15295	receptor-like protein kinase, putative, expressed
LOC_Os01g72270	9.77319	1.16694	cytochrome P450, putative, expressed
LOC_Os08g09060	2.38832	1.17005	Cupin domain containing protein, expressed
LOC_Os07g43240	5.01796	1.17008	SKP1-like protein 1B, putative, expressed
LOC_Os01g61310	2.55605	1.17552	DUF640 domain containing protein, putative, expressed
LOC_Os06g13560	3.69057	1.17773	SAM dependent carboxyl methyltransferase, putative, expressed
LOC_Os12g34360	3.06954	1.18159	expressed protein
LOC_Os03g57640	5.81685	1.18287	gibberellin receptor GID1L2, putative, expressed
LOC_Os12g37690	5.54245	1.19483	MYB family transcription factor, putative, expressed
LOC_Os10g36110	inf	1.20805	LTPL158 - Protease inhibitor/seed storage/LTP family protein precursor, expressed
LOC_Os09g39850	2.90431	1.20994	AP2 domain containing protein, expressed
LOC_Os02g06950	8.45346	1.2136	no apical meristem protein, putative, expressed
LOC_Os07g41350	inf	1.21582	B12D protein, putative, expressed
LOC_Os04g53210	3.20475	1.21601	hydroxyacid oxidase 1, putative, expressed
LOC_Os02g52830	2.79599	1.22037	lipase, putative, expressed
LOC_Os09g39930	2.83061	1.22098	tyrosine protein kinase domain containing protein, putative, expressed
LOC_Os02g34970	3.77197	1.24083	no apical meristem protein, putative, expressed
LOC_Os08g08120	2.04393	1.24858	B-box zinc finger family protein, putative, expressed
LOC_Os03g10210	3.87891	1.25985	homeobox domain containing protein, expressed
LOC_Os02g18410	2.84474	1.27	salt stress root protein RS1, putative, expressed
LOC_Os09g31478	3.28756	1.30593	auxin efflux carrier component, putative, expressed
LOC_Os01g55330	2.47896	1.30884	embryonic protein DC-8, putative, expressed
LOC_Os02g07170	7.276	1.3146	MYB family transcription factor, putative, expressed
LOC_Os07g09050	2.02811	1.33278	exostosin family protein, putative, expressed
LOC_Os10g36100	8.83233	1.33971	LTPL157 - Protease inhibitor/seed storage/LTP family protein precursor, expressed
LOC_Os10g34960	5.2089	1.34575	ubiquitin family protein, putative, expressed
LOC_Os11g05780	2.89409	1.35533	DUF623 domain containing protein, expressed
LOC_Os05g37830	2.17034	1.36061	expressed protein
LOC_Os05g45350	4.75135	1.36783	dnaJ domain containing protein, expressed
LOC_Os08g30020	3.09427	1.36831	membrane protein, putative, expressed
LOC_Os02g32140	4.85211	1.36915	AP2 domain containing protein, expressed
LOC_Os02g32840	2.81614	1.39192	zinc finger A20 and AN1 domain-containing stress-associated protein, putative, expressed
LOC_Os11g37970	2.23218	1.39452	WIP5 - Wound-induced protein precursor, expressed
LOC_Os08g29980	2.9176	1.3986	retrotransposon protein, putative, unclassified, expressed
LOC_Os07g05365	3.83267	1.41413	photosystem II 10 kDa polypeptide, chloroplast precursor, putative, expressed
LOC_Os06g21820	4.92241	1.42351	jasmonate O-methyltransferase, putative, expressed
LOC_Os04g36670	5.072	1.43281	expressed protein
LOC_Os09g17560	6.19848	1.43487	O-methyltransferase, putative, expressed
LOC_Os08g09080	4.80124	1.44081	Cupin domain containing protein, expressed
LOC_Os03g17870	5.62957	1.47007	metallothionein, putative, expressed
LOC_Os02g58310	5.63167	1.493	expressed protein
LOC_Os11g45400	4.72314	1.51863	glycerol-3-phosphate acyltransferase, putative, expressed
LOC_Os03g02070	2.69404	1.60081	heavy-metal-associated domain-containing protein, putative, expressed
LOC_Os03g43720	3.18252	1.64182	transporter family protein, putative, expressed
LOC_Os03g52284	2.48727	1.66276	expressed protein
LOC_Os01g21590	3.78937	1.68714	homeodomain, putative, expressed
LOC_Os04g45510	inf	1.69339	expressed protein
LOC_Os12g10750	4.04114	1.72734	ARGOS, putative, expressed
LOC_Os03g61510	inf	1.77042	pectinesterase inhibitor domain containing protein, expressed
LOC_Os08g02030	7.00798	1.79282	transferase family protein, putative, expressed
LOC_Os07g49200	3.25043	1.92202	membrane associated DUF588 domain containing protein, putative, expressed
LOC_Os01g24710	7.81763	2.26056	jacalin-like lectin domain containing protein, expressed

## Sheet: bu_submergence
loc	log2 exp change	log2 Kbu change	annotation
LOC_Os12g13910	-4.57471	-1.28191	expressed protein
LOC_Os02g45450	-5.13965	-1.24199	dehydration-responsive element-binding protein, putative, expressed
LOC_Os04g23550	-6.14827	-1.18504	basic helix-loop-helix family protein, putative, expressed
LOC_Os03g08520	-2.71665	-1.16847	DUF581 domain containing protein, expressed
LOC_Os07g43570	-5.51805	-1.16675	TKL_IRAK_DUF26-lc.25 - DUF26 kinases have homology to DUF26 containing loci, expressed
LOC_Os06g03670	-6.27737	-1.12114	dehydration-responsive element-binding protein, putative, expressed
LOC_Os04g47140	-2.05828	-1.10333	expressed protein
LOC_Os03g17230	-2.37921	-1.04776	NAD dependent epimerase/dehydratase family domain containing protein, expressed
LOC_Os01g14060	-2.56798	-1.04688	expressed protein
LOC_Os12g33859	-inf	-1.04449	retrotransposon protein, putative, unclassified, expressed
LOC_Os03g19270	-2.18557	-1.04443	universal stress protein domain containing protein, putative, expressed
LOC_Os09g35790	-4.15005	-1.038	HSF-type DNA-binding domain containing protein, expressed
LOC_Os05g41490	-5.38608	-1.00386	circadian clock coupling factor ZGT, putative, expressed
LOC_Os09g15670	-3.93378	-0.992656	protein phosphatase 2C, putative, expressed
LOC_Os06g40090	-2.54053	-0.979191	VQ domain containing protein, putative, expressed
LOC_Os05g38290	-3.21817	-0.965721	protein phosphatase 2C, putative, expressed
LOC_Os08g25690	-4.68967	-0.96303	expressed protein
LOC_Os03g19070	-2.91731	-0.951191	long cell-linked locus protein, putative, expressed
LOC_Os06g03810	-2.48983	-0.927556	expressed protein
LOC_Os10g25230	-4.89333	-0.923919	ZIM domain containing protein, putative, expressed
LOC_Os02g43250	-2.54208	-0.923518	receptor-like protein kinase precursor, putative, expressed
LOC_Os07g43560	-4.81275	-0.902109	TKL_IRAK_DUF26-lc.24 - DUF26 kinases have homology to DUF26 containing loci, expressed
LOC_Os02g15290	-2.19347	-0.885511	VQ domain containing protein, putative, expressed
LOC_Os02g35329	-5.52204	-0.880971	RING-H2 finger protein ATL3F, putative, expressed
LOC_Os02g37320	-2.46153	-0.873446	heavy metal associated domain containing protein, expressed
LOC_Os01g04330	-4.7984	-0.870049	OsCML16 - Calmodulin-related calcium sensor protein, expressed
LOC_Os05g33680	-2.86226	-0.855975	expressed protein
LOC_Os09g21120	-4.11684	-0.854867	armadillo/beta-catenin repeat family protein, putative, expressed
LOC_Os03g44642	-2.37063	-0.839913	zinc finger, C3HC4 type domain containing protein, expressed
LOC_Os02g48280	-inf	-0.838682	expressed protein
LOC_Os02g52780	-2.47025	-0.827283	bZIP transcription factor, putative, expressed
LOC_Os09g27410	-inf	-0.820058	expressed protein
LOC_Os11g05380	-5.69405	-0.808213	cytochrome P450, putative, expressed
LOC_Os03g08310	-4.79494	-0.806201	ZIM domain containing protein, putative, expressed
LOC_Os03g08940	-2.19127	-0.80609	expressed protein
LOC_Os05g46760	-6.31299	-0.804026	STE_MEKK_ste11_MAP3K.19 - STE kinases include homologs to sterile 7, sterile 11 and sterile 20 from yeast, expressed
LOC_Os02g52170	-2.27481	-0.80167	expressed protein
LOC_Os12g40260	-2.24622	-0.790277	WD-40 repeat family protein, putative, expressed
LOC_Os02g42585	-4.56004	-0.789205	AP2 domain containing protein, expressed
LOC_Os07g05940	-4.52629	-0.764104	9-cis-epoxycarotenoid dioxygenase 1, chloroplast precursor, putative, expressed
LOC_Os05g46830	-3.41043	-0.762832	proline-rich protein, putative, expressed
LOC_Os03g09170	-3.4687	-0.749052	ethylene-responsive transcription factor, putative, expressed
LOC_Os09g28630	-3.66522	-0.739003	gibberellin receptor, putative, expressed
LOC_Os03g16170	-4.40976	-0.73544	protein phosphatase 2C, putative, expressed
LOC_Os03g61160	-3.08984	-0.730341	expressed protein
LOC_Os03g60560	-2.38907	-0.722578	ZOS3-21 - C2H2 zinc finger protein, expressed
LOC_Os01g60600	-2.70493	-0.715078	WRKY108, expressed
LOC_Os01g12770	-4.25821	-0.714721	cytochrome P450, putative, expressed
LOC_Os09g25100	-2.16463	-0.702714	CAMK_KIN1/SNF1/Nim1_like.35 - CAMK includes calcium/calmodulin depedent protein kinases, expressed
LOC_Os02g26430	-4.20624	-0.699779	WRKY42, expressed
LOC_Os05g46750	-4.34077	-0.687986	STE_MEKK_ste11_MAP3K.18 - STE kinases include homologs to sterile 7, sterile 11 and sterile 20 from yeast, expressed
LOC_Os02g45225	-2.8971	-0.686757	expressed protein
LOC_Os04g36710	-2.18276	-0.673946	methyltransferase domain containing protein, expressed
LOC_Os09g35780	-4.24909	-0.672514	BAP2, putative, expressed
LOC_Os07g44160	-2.5005	-0.663796	retrotransposon protein, putative, unclassified, expressed
LOC_Os01g20910	-2.84591	-0.658818	zinc finger, C3HC4 type domain containing protein, expressed
LOC_Os03g44380	-2.77518	-0.652497	9-cis-epoxycarotenoid dioxygenase 1, chloroplast precursor, putative, expressed
LOC_Os03g57880	-2.19552	-0.625234	glucan endo-1,3-beta-glucosidase precursor, putative, expressed
LOC_Os02g13800	-2.94887	-0.624084	HSF-type DNA-binding domain containing protein, expressed
LOC_Os04g43560	2.87824	0.594188	no apical meristem protein, putative, expressed
LOC_Os04g56470	2.16877	0.637651	amino acid transporter, putative, expressed
LOC_Os10g26940	3.36984	0.638501	BURP domain containing protein, expressed
LOC_Os01g42860	5.56144	0.707617	inhibitor I family protein, putative, expressed
LOC_Os10g28350	6.47347	0.731349	1,2-dihydroxy-3-keto-5-methylthiopentene dioxygenase protein, putative, expressed
LOC_Os06g17020	5.05557	0.800838	anthocyanin 3-O-beta-glucosyltransferase, putative, expressed
LOC_Os04g36670	6.08629	0.802438	expressed protein
LOC_Os02g32060	2.02931	0.807676	hydrolase, NUDIX family, domain containing protein, expressed
LOC_Os08g13440	3.79359	0.819368	cupin domain containing protein, expressed
LOC_Os02g48080	2.28438	0.828176	cysteine-rich receptor-like protein kinase 7 precursor, putative, expressed
LOC_Os06g38660	3.31704	0.846379	expressed protein
LOC_Os08g09080	4.17216	0.875022	Cupin domain containing protein, expressed
LOC_Os10g23820	4.69033	0.972471	transferase family protein, putative, expressed
LOC_Os05g01380	6.72024	0.993715	polygalacturonase inhibitor precursor, putative, expressed
LOC_Os01g61210	5.76127	1.00797	bet v I allergen family protein, putative, expressed
LOC_Os07g02880	inf	1.10056	DUF538 domain containing protein, putative, expressed

## Sheet: bu_starvation
loc	log2 exp change	log2 Kbu change	annotation
LOC_Os01g03080	4.06854	0.807246	expressed protein
LOC_Os01g13130	2.37489	0.689351	aquaporin protein, putative, expressed
LOC_Os01g21590	3.78937	1.39351	homeodomain, putative, expressed
LOC_Os01g24710	7.81763	0.911421	jacalin-like lectin domain containing protein, expressed
LOC_Os01g55330	2.47896	0.829623	embryonic protein DC-8, putative, expressed
LOC_Os01g72270	9.77319	0.826116	cytochrome P450, putative, expressed
LOC_Os11g34870	3.01118	0.935328	expressed protein
LOC_Os11g05780	2.89409	0.712748	DUF623 domain containing protein, expressed
LOC_Os12g34360	3.06954	0.824281	expressed protein
LOC_Os12g37519	5.13683	0.915932	retrotransposon protein, putative, unclassified, expressed
LOC_Os12g10750	4.04114	0.968032	ARGOS, putative, expressed
LOC_Os12g43790	3.28764	0.935243	bZIP transcription factor domain containing protein, expressed
LOC_Os02g43330	2.73465	0.76092	homeobox associated leucine zipper, putative, expressed
LOC_Os02g02780	5.40662	0.65893	protein kinase family protein, putative, expressed
LOC_Os02g06950	8.45346	0.753218	no apical meristem protein, putative, expressed
LOC_Os02g07170	7.276	0.710678	MYB family transcription factor, putative, expressed
LOC_Os02g09810	2.13918	0.66707	amino acid transporter, putative, expressed
LOC_Os02g58310	5.63167	1.29252	expressed protein
LOC_Os03g17870	5.62957	0.637246	metallothionein, putative, expressed
LOC_Os03g26990	2.96956	0.955025	VQ domain containing protein, putative, expressed
LOC_Os03g43720	3.18252	0.991476	transporter family protein, putative, expressed
LOC_Os03g57640	5.81685	0.899886	gibberellin receptor GID1L2, putative, expressed
LOC_Os03g02070	2.69404	0.796638	heavy-metal-associated domain-containing protein, putative, expressed
LOC_Os03g10210	3.87891	1.08104	homeobox domain containing protein, expressed
LOC_Os03g61510	inf	1.32106	pectinesterase inhibitor domain containing protein, expressed
LOC_Os04g20749	3.23298	0.86317	expressed protein
LOC_Os04g36670	5.072	0.853017	expressed protein
LOC_Os04g56470	3.25311	0.73909	amino acid transporter, putative, expressed
LOC_Os04g45510	inf	1.02274	expressed protein
LOC_Os05g48000	3.38949	0.738994	expressed protein
LOC_Os05g31140	3.26531	0.761899	glycosyl hydrolases family 17, putative, expressed
LOC_Os05g37830	2.17034	1.22644	expressed protein
LOC_Os06g39240	5.27239	0.76565	endothelial differentiation-related factor 1, putative, expressed
LOC_Os07g43240	5.01796	1.01414	SKP1-like protein 1B, putative, expressed
LOC_Os07g03820	2.77461	0.798502	lectin-like receptor kinase, putative, expressed
LOC_Os07g25960	inf	1.17854	retrotransposon protein, putative, unclassified, expressed
LOC_Os07g34260	4.09414	0.863396	chalcone and stilbene synthases, putative, expressed
LOC_Os07g44330	4.30231	0.786322	kinase, putative, expressed
LOC_Os07g49200	3.25043	0.938111	membrane associated DUF588 domain containing protein, putative, expressed
LOC_Os08g09080	4.80124	0.707673	Cupin domain containing protein, expressed
LOC_Os08g01480	4.22635	0.626103	cytochrome P450, putative, expressed
LOC_Os08g02180	2.62644	0.731933	expressed protein
LOC_Os08g08120	2.04393	1.14753	B-box zinc finger family protein, putative, expressed
LOC_Os08g29980	2.9176	1.20336	retrotransposon protein, putative, unclassified, expressed
LOC_Os08g40910	2.45903	0.936449	expressed protein
LOC_Os09g39850	2.90431	0.657657	AP2 domain containing protein, expressed
LOC_Os09g39940	3.45459	0.606172	plastocyanin-like domain containing protein, putative, expressed
LOC_Os09g25070	3.65437	0.704231	WRKY62, expressed
LOC_Os01g10810	-5.28568	-1.56177	rho termination factor, N-terminal domain containing protein, expressed
LOC_Os01g12770	-2.39146	-0.699104	cytochrome P450, putative, expressed
LOC_Os01g13690	-3.33367	-0.698998	ligA, putative, expressed
LOC_Os01g19330	-4.0534	-0.717617	MYB family transcription factor, putative, expressed
LOC_Os01g27050	-2.86076	-0.606406	flavin-containing monooxygenase family protein, putative, expressed
LOC_Os01g42190	-5.57292	-1.13586	heat shock protein DnaJ, putative, expressed
LOC_Os01g48640	-inf	-1.33321	expressed protein
LOC_Os01g51980	-3.19901	-0.731797	alliin lyase precursor, putative, expressed
LOC_Os01g62060	-6.24425	-1.4684	plant-specific domain TIGR01589 family protein, expressed
LOC_Os01g66020	-2.12735	-0.880289	protein kinase family protein, putative, expressed
LOC_Os01g67820	-3.64125	-0.84152	exo70 exocyst complex subunit domain containing protein, expressed
LOC_Os01g68450	-3.57234	-0.902809	expressed protein
LOC_Os01g72950	-3.21104	-1.63992	expressed protein
LOC_Os01g22980	-6.20656	-0.710077	OsSCP3 - Putative Serine Carboxypeptidase homologue, expressed
LOC_Os01g46800	-2.53288	-0.700592	WRKY15, expressed
LOC_Os01g47900	-2.58768	-0.781743	S-locus-like receptor protein kinase, putative, expressed
LOC_Os01g61700	-4.05019	-1.08858	ATP-dependent Clp protease adaptor protein ClpS containing protein, expressed
LOC_Os01g66850	-2.18584	-0.988635	pectinacetylesterase domain containing protein, expressed
LOC_Os01g68560	-2.2899	-0.642143	OsMADS98 - MADS-box family gene with M-beta type-box, expressed
LOC_Os01g69840	-5.24257	-0.842428	expressed protein
LOC_Os01g71720	-5.45984	-0.857067	amino acid permease family protein, putative, expressed
LOC_Os10g03440	-3.32941	-0.987602	avr9/Cf-9 rapidly elicited protein 74, putative, expressed
LOC_Os10g37180	-3.53246	-0.834936	glycine cleavage system H protein, putative, expressed
LOC_Os10g39150	-4.67721	-0.844819	expressed protein
LOC_Os10g39160	-2.73241	-0.937771	peroxidase precursor, putative, expressed
LOC_Os10g05780	-3.66466	-0.846153	POT domain containing peptide transporter, putative, expressed
LOC_Os10g25430	-3.81105	-0.788098	Ser/Thr protein phosphatase family protein, putative, expressed
LOC_Os10g36500	-5.32265	-1.30064	invertase/pectin methylesterase inhibitor family protein, putative, expressed
LOC_Os10g38710	-6.46221	-0.788231	glutathione S-transferase, putative, expressed
LOC_Os11g04830	-3.17763	-0.700315	embryogenesis transmembrane protein, putative, expressed
LOC_Os11g34130	-2.21542	-1.02652	expressed protein
LOC_Os11g40930	-2.69405	-0.861458	expressed protein
LOC_Os11g46810	-2.43839	-0.833516	retrotransposon protein, putative, unclassified, expressed
LOC_Os11g03580	-3.9223	-0.854124	expressed protein
LOC_Os12g33610	-2.36473	-0.763152	phenylalanine ammonia-lyase, putative, expressed
LOC_Os12g34500	-2.15192	-0.676529	expressed protein
LOC_Os12g38170	-2.00447	-1.33926	osmotin, putative, expressed
LOC_Os12g39360	-inf	-0.782926	aspartic proteinase nepenthesin precursor, putative, expressed
LOC_Os02g02000	-7.28478	-1.57334	cytochrome P450, putative, expressed
LOC_Os02g09250	-3.52098	-1.39425	cytochrome P450 71D10, putative, expressed
LOC_Os02g26430	-3.00441	-0.952764	WRKY42, expressed
LOC_Os02g29960	-4.23856	-0.773409	cytochrome P450, putative, expressed
LOC_Os02g30100	-2.33003	-1.12138	cytochrome P450, putative, expressed
LOC_Os02g30110	-7.23626	-1.19401	cytochrome P450, putative, expressed
LOC_Os02g35320	-2.78161	-0.932241	expressed protein
LOC_Os02g45450	-2.71241	-1.6059	dehydration-responsive element-binding protein, putative, expressed
LOC_Os02g51020	-3.01699	-0.632819	expressed protein
LOC_Os02g51570	-3.42608	-0.860991	peptidyl-prolyl cis-trans isomerase, FKBP-type, putative, expressed
LOC_Os02g01340	-3.95583	-0.943815	ferredoxin--NADP reductase, chloroplast precursor, putative, expressed
LOC_Os02g09940	-2.60002	-0.836254	peroxiredoxin, putative, expressed
LOC_Os02g10120	-5.91892	-0.629698	lipoxygenase, putative, expressed
LOC_Os02g19650	-2.87833	-0.7437	hydrolase, alpha/beta fold family domain containing protein, expressed
LOC_Os02g32780	-2.4061	-1.17318	pentatricopeptide, putative, expressed
LOC_Os02g35329	-4.63679	-1.10393	RING-H2 finger protein ATL3F, putative, expressed
LOC_Os02g42585	-2.21109	-0.827301	AP2 domain containing protein, expressed
LOC_Os02g45460	-2.98294	-1.44959	expressed protein
LOC_Os02g46210	-2.7721	-1.12259	DUF581 domain containing protein, expressed
LOC_Os02g46980	-2.28986	-0.659712	pentatricopeptide, putative, expressed
LOC_Os02g47510	-4.43514	-0.708988	9-cis-epoxycarotenoid dioxygenase 1, chloroplast precursor, putative, expressed
LOC_Os02g53130	-4.42152	-0.753329	nitrate reductase, putative, expressed
LOC_Os03g01018	-2.1787	-0.813913	phosphoribosyl transferase, putative, expressed
LOC_Os03g03790	-2.15603	-1.41196	AMP-binding domain containing protein, expressed
LOC_Os03g17174	-4.17674	-0.943209	PsbP, putative, expressed
LOC_Os03g19070	-2.93593	-1.17894	long cell-linked locus protein, putative, expressed
LOC_Os03g21560	-2.67746	-0.706789	photosystem II 11 kD protein, putative, expressed
LOC_Os03g04070	-3.35476	-0.758285	no apical meristem protein, putative, expressed
LOC_Os03g07400	-4.17731	-0.77525	expressed protein
LOC_Os03g07440	-2.64416	-1.41744	putativ eribonuclease P, putative, expressed
LOC_Os03g08520	-5.25106	-1.16722	DUF581 domain containing protein, expressed
LOC_Os03g12260	-4.01624	-1.19371	cytochrome P450 protein, putative, expressed
LOC_Os03g12620	-2.32273	-0.687053	glycosyl hydrolases family 17, putative, expressed
LOC_Os03g14669	-4.61989	-0.885964	core histone H2A/H2B/H3/H4, putative, expressed
LOC_Os03g16050	-4.7566	-0.82044	fructose-1,6-bisphosphatase, putative, expressed
LOC_Os03g41030	-4.92674	-0.80176	expressed protein
LOC_Os04g39010	-3.96366	-0.663245	heavy metal associated domain containing protein, expressed
LOC_Os04g40100	-3.89162	-0.740321	BTBN11 - Bric-a-Brac, Tramtrack, Broad Complex BTB domain with non-phototropic hypocotyl 3 NPH3 domain, expressed
LOC_Os04g40530	-3.06396	-0.726289	methyltransferase domain containing protein, expressed
LOC_Os04g45210	-4.37611	-1.04326	peroxisomal biogenesis factor 11, putative, expressed
LOC_Os04g53800	-2.04543	-0.673777	leucoanthocyanidin reductase, putative, expressed
LOC_Os04g23550	-4.38916	-0.967559	basic helix-loop-helix family protein, putative, expressed
LOC_Os04g36710	-3.44919	-0.948242	methyltransferase domain containing protein, expressed
LOC_Os04g46990	-3.10474	-0.800514	cis-zeatin O-glucosyltransferase, putative, expressed
LOC_Os05g42060	-5.70395	-0.762479	UDP-glucoronosyl/UDP-glucosyl transferase, putative, expressed
LOC_Os05g50700	-3.49005	-1.16068	WRKY111, expressed
LOC_Os05g51240	-5.94172	-1.10116	hydrolase, alpha/beta fold family domain containing protein, expressed
LOC_Os06g08041	-inf	-0.758148	iron/ascorbate-dependent oxidoreductase, putative, expressed
LOC_Os06g50130	-2.74564	-1.07939	expressed protein
LOC_Os06g05950	-3.40671	-1.67101	expressed protein
LOC_Os06g16060	-inf	-0.666586	zinc finger, C3HC4 type domain containing protein, expressed
LOC_Os06g28050	-2.85113	-0.665019	expressed protein
LOC_Os06g49750	-3.80868	-1.18745	kelch motif family protein, expressed
LOC_Os07g09370	-2.73472	-0.825057	pentatricopeptide, putative, expressed
LOC_Os07g30670	-3.09824	-0.918983	2Fe-2S iron-sulfur cluster binding domain containing protein, expressed
LOC_Os07g34830	-5.91296	-0.70906	ankyrin repeat family protein, putative, expressed
LOC_Os07g36390	-2.68511	-1.01863	PPR repeat containing protein, expressed
LOC_Os07g37420	-2.44169	-1.07218	versicolorin reductase, putative, expressed
LOC_Os07g37454	-2.2314	-1.28714	urate anion exchanger, putative, expressed
LOC_Os07g38440	-2.32559	-0.648145	uncharacterized 50.6 kDa protein in the 5region of gyrA and gyrB, putative, expressed
LOC_Os07g48610	-3.97442	-1.14641	hydrolase, alpha/beta fold family domain containing protein, expressed
LOC_Os07g01490	-2.49428	-0.848435	kinesin motor domain containing protein, putative, expressed
LOC_Os07g38790	-2.60706	-1.09284	beta-hexosaminidase precursor, putative, expressed
LOC_Os07g43560	-7.55322	-1.24367	TKL_IRAK_DUF26-lc.24 - DUF26 kinases have homology to DUF26 containing loci, expressed
LOC_Os07g43570	-7.49751	-1.41286	TKL_IRAK_DUF26-lc.25 - DUF26 kinases have homology to DUF26 containing loci, expressed
LOC_Os08g07660	-2.86387	-1.19031	expressed protein
LOC_Os08g15050	-3.67955	-1.35174	CCT/B-box zinc finger protein, putative, expressed
LOC_Os08g35490	-inf	-0.908298	ctr copper transporter family protein, putative, expressed
LOC_Os08g36480	-6.2545	-1.08312	nitrate reductase, putative, expressed
LOC_Os08g36920	-4.27805	-1.39699	AP2 domain containing protein, expressed
LOC_Os08g25690	-4.04021	-0.982067	expressed protein
LOC_Os08g30210	-2.33671	-1.09816	1-aminocyclopropane-1-carboxylate oxidase homolog 1, putative, expressed
LOC_Os08g35750	-2.05217	-0.796234	Cupin domain containing protein, expressed
LOC_Os09g10690	-2.05645	-0.843116	expressed protein
LOC_Os09g36930	-5.34185	-1.07211	aquaporin protein, putative, expressed
LOC_Os09g03140	-2.2974	-0.825373	cytokinin-O-glucosyltransferase 2, putative, expressed
LOC_Os09g35030	-5.23401	-1.28712	dehydration-responsive element-binding protein, putative, expressed

## Sheet: cr_starvation
loc	log2 exp change	log2 Kcr change	annotation
LOC_Os01g72950	-3.21104	-1.73655	expressed protein
LOC_Os02g02000	-7.28478	-1.22256	cytochrome P450, putative, expressed
LOC_Os02g45450	-2.71241	-1.18878	dehydration-responsive element-binding protein, putative, expressed
LOC_Os06g05950	-3.40671	-1.16775	expressed protein
LOC_Os01g10810	-5.28568	-1.12733	rho termination factor, N-terminal domain containing protein, expressed
LOC_Os08g07660	-2.86387	-1.11173	expressed protein
LOC_Os02g45460	-2.98294	-1.08214	expressed protein
LOC_Os03g03790	-2.15603	-1.04522	AMP-binding domain containing protein, expressed
LOC_Os06g50130	-2.74564	-1.01456	expressed protein
LOC_Os10g36500	-5.32265	-1.00094	invertase/pectin methylesterase inhibitor family protein, putative, expressed
LOC_Os09g36930	-5.34185	-0.998933	aquaporin protein, putative, expressed
LOC_Os02g01340	-3.95583	-0.97425	ferredoxin--NADP reductase, chloroplast precursor, putative, expressed
LOC_Os01g42190	-5.57292	-0.970205	heat shock protein DnaJ, putative, expressed
LOC_Os04g23550	-4.38916	-0.96908	basic helix-loop-helix family protein, putative, expressed
LOC_Os02g30110	-7.23626	-0.959964	cytochrome P450, putative, expressed
LOC_Os03g08520	-5.25106	-0.959666	DUF581 domain containing protein, expressed
LOC_Os07g37454	-2.2314	-0.955526	urate anion exchanger, putative, expressed
LOC_Os07g43570	-7.49751	-0.93222	TKL_IRAK_DUF26-lc.25 - DUF26 kinases have homology to DUF26 containing loci, expressed
LOC_Os07g48610	-3.97442	-0.91756	hydrolase, alpha/beta fold family domain containing protein, expressed
LOC_Os07g43560	-7.55322	-0.915248	TKL_IRAK_DUF26-lc.24 - DUF26 kinases have homology to DUF26 containing loci, expressed
LOC_Os03g07440	-2.64416	-0.913568	putativ eribonuclease P, putative, expressed
LOC_Os08g36920	-4.27805	-0.902496	AP2 domain containing protein, expressed
LOC_Os09g35030	-5.23401	-0.899471	dehydration-responsive element-binding protein, putative, expressed
LOC_Os02g32780	-2.4061	-0.891539	pentatricopeptide, putative, expressed
LOC_Os02g09250	-3.52098	-0.889517	cytochrome P450 71D10, putative, expressed
LOC_Os02g46210	-2.7721	-0.888926	DUF581 domain containing protein, expressed
LOC_Os08g35490	-inf	-0.884556	ctr copper transporter family protein, putative, expressed
LOC_Os10g37180	-3.53246	-0.869931	glycine cleavage system H protein, putative, expressed
LOC_Os03g07400	-4.17731	-0.856779	expressed protein
LOC_Os01g48640	-inf	-0.854559	expressed protein
LOC_Os03g19070	-2.93593	-0.850237	long cell-linked locus protein, putative, expressed
LOC_Os11g34130	-2.21542	-0.843511	expressed protein
LOC_Os12g33610	-2.36473	-0.826833	phenylalanine ammonia-lyase, putative, expressed
LOC_Os01g61700	-4.05019	-0.815904	ATP-dependent Clp protease adaptor protein ClpS containing protein, expressed
LOC_Os01g66850	-2.18584	-0.814723	pectinacetylesterase domain containing protein, expressed
LOC_Os05g50700	-3.49005	-0.812776	WRKY111, expressed
LOC_Os02g51020	-3.01699	-0.793283	expressed protein
LOC_Os05g51240	-5.94172	-0.783701	hydrolase, alpha/beta fold family domain containing protein, expressed
LOC_Os07g01490	-2.49428	-0.781112	kinesin motor domain containing protein, putative, expressed
LOC_Os11g03580	-3.9223	-0.766907	expressed protein
LOC_Os01g68450	-3.57234	-0.746201	expressed protein
LOC_Os01g48620	-2.41957	-0.734606	expressed protein
LOC_Os02g50374	-2.47821	-0.730475	expressed protein
LOC_Os02g19650	-2.87833	-0.719602	hydrolase, alpha/beta fold family domain containing protein, expressed
LOC_Os02g51570	-3.42608	-0.701291	peptidyl-prolyl cis-trans isomerase, FKBP-type, putative, expressed
LOC_Os02g26430	-3.00441	-0.68453	WRKY42, expressed
LOC_Os08g36480	-6.2545	-0.672514	nitrate reductase, putative, expressed
LOC_Os01g71720	-5.45984	-0.652653	amino acid permease family protein, putative, expressed
LOC_Os10g05780	-3.66466	-0.61922	POT domain containing peptide transporter, putative, expressed
LOC_Os01g62060	-6.24425	-0.611934	plant-specific domain TIGR01589 family protein, expressed
LOC_Os07g44330	4.30231	0.611561	kinase, putative, expressed
LOC_Os04g20749	3.23298	0.66771	expressed protein
LOC_Os02g02230	inf	0.691676	cytochrome P450, putative, expressed
LOC_Os01g13130	2.37489	0.693317	aquaporin protein, putative, expressed
LOC_Os05g44300	2.20419	0.709264	plant-specific domain TIGR01615 family protein, expressed
LOC_Os03g51920	3.6333	0.711922	peptidase, M50 family, putative, expressed
LOC_Os11g45400	4.72314	0.726131	glycerol-3-phosphate acyltransferase, putative, expressed
LOC_Os02g07170	7.276	0.749432	MYB family transcription factor, putative, expressed
LOC_Os07g07930	3.10424	0.749843	LTPL78 - Protease inhibitor/seed storage/LTP family protein precursor, expressed
LOC_Os04g56470	3.25311	0.760154	amino acid transporter, putative, expressed
LOC_Os12g34360	3.06954	0.760982	expressed protein
LOC_Os02g02780	5.40662	0.765189	protein kinase family protein, putative, expressed
LOC_Os12g37519	5.13683	0.775341	retrotransposon protein, putative, unclassified, expressed
LOC_Os04g45510	inf	0.789553	expressed protein
LOC_Os01g61310	2.55605	0.829147	DUF640 domain containing protein, putative, expressed
LOC_Os04g36670	5.072	0.847219	expressed protein
LOC_Os07g03820	2.77461	0.850653	lectin-like receptor kinase, putative, expressed
LOC_Os05g31140	3.26531	0.869069	glycosyl hydrolases family 17, putative, expressed
LOC_Os07g25960	inf	0.914138	retrotransposon protein, putative, unclassified, expressed
LOC_Os03g57640	5.81685	0.920101	gibberellin receptor GID1L2, putative, expressed
LOC_Os12g10750	4.04114	0.943321	ARGOS, putative, expressed
LOC_Os08g08120	2.04393	0.955749	B-box zinc finger family protein, putative, expressed
LOC_Os07g34260	4.09414	0.993362	chalcone and stilbene synthases, putative, expressed
LOC_Os03g43720	3.18252	1.00246	transporter family protein, putative, expressed
LOC_Os08g40910	2.45903	1.0048	expressed protein
LOC_Os12g43790	3.28764	1.01412	bZIP transcription factor domain containing protein, expressed
LOC_Os03g10210	3.87891	1.03875	homeobox domain containing protein, expressed
LOC_Os06g44220	inf	1.0453	OsRCI2-9 - Putative low temperature and salt responsive protein, expressed
LOC_Os04g56430	5.51162	1.06931	cysteine-rich receptor-like protein kinase, putative, expressed
LOC_Os08g29980	2.9176	1.07513	retrotransposon protein, putative, unclassified, expressed
LOC_Os05g37830	2.17034	1.12717	expressed protein
LOC_Os07g49200	3.25043	1.14089	membrane associated DUF588 domain containing protein, putative, expressed
LOC_Os02g58310	5.63167	1.31848	expressed protein
LOC_Os03g61510	inf	1.40262	pectinesterase inhibitor domain containing protein, expressed
LOC_Os01g21590	3.78937	1.67934	homeodomain, putative, expressed

## Sheet: cr_submergence
loc	log2 exp change	log2 Kcr change	annotation
LOC_Os02g45450	-5.13965	-1.3615	dehydration-responsive element-binding protein, putative, expressed
LOC_Os03g08520	-2.71665	-1.14562	DUF581 domain containing protein, expressed
LOC_Os03g17230	-2.37921	-1.12499	NAD dependent epimerase/dehydratase family domain containing protein, expressed
LOC_Os04g23550	-6.14827	-1.11904	basic helix-loop-helix family protein, putative, expressed
LOC_Os06g03670	-6.27737	-1.0034	dehydration-responsive element-binding protein, putative, expressed
LOC_Os12g13910	-4.57471	-0.923542	expressed protein
LOC_Os02g15290	-2.19347	-0.900417	VQ domain containing protein, putative, expressed
LOC_Os10g25230	-4.89333	-0.890231	ZIM domain containing protein, putative, expressed
LOC_Os09g15670	-3.93378	-0.88413	protein phosphatase 2C, putative, expressed
LOC_Os07g43560	-4.81275	-0.882999	TKL_IRAK_DUF26-lc.24 - DUF26 kinases have homology to DUF26 containing loci, expressed
LOC_Os06g40090	-2.54053	-0.861915	VQ domain containing protein, putative, expressed
LOC_Os05g41490	-5.38608	-0.861087	circadian clock coupling factor ZGT, putative, expressed
LOC_Os07g43570	-5.51805	-0.839492	TKL_IRAK_DUF26-lc.25 - DUF26 kinases have homology to DUF26 containing loci, expressed
LOC_Os05g32460	-2.03515	-0.771283	VQ domain containing protein, putative, expressed
LOC_Os03g19270	-2.18557	-0.765571	universal stress protein domain containing protein, putative, expressed
LOC_Os12g33859	-inf	-0.763164	retrotransposon protein, putative, unclassified, expressed
LOC_Os09g27410	-inf	-0.762257	expressed protein
LOC_Os02g37320	-2.46153	-0.759685	heavy metal associated domain containing protein, expressed
LOC_Os06g03810	-2.48983	-0.732533	expressed protein
LOC_Os11g05380	-5.69405	-0.715413	cytochrome P450, putative, expressed
LOC_Os08g25690	-4.68967	-0.697259	expressed protein
LOC_Os09g28640	-2.86904	-0.634122	gibberellin receptor GID1L2, putative, expressed
LOC_Os03g49260	3.45156	0.623885	lipoxygenase, putative, expressed
LOC_Os10g40510	7.17584	0.670587	LTPL144 - Protease inhibitor/seed storage/LTP family protein precursor, expressed
LOC_Os09g38800	3.26375	0.68757	OsWAK88 - OsWAK pseudogene, expressed
LOC_Os10g28350	6.47347	0.694949	1,2-dihydroxy-3-keto-5-methylthiopentene dioxygenase protein, putative, expressed
LOC_Os02g48080	2.28438	0.706763	cysteine-rich receptor-like protein kinase 7 precursor, putative, expressed
LOC_Os07g03820	2.02818	0.757564	lectin-like receptor kinase, putative, expressed
LOC_Os05g01380	6.72024	0.777468	polygalacturonase inhibitor precursor, putative, expressed
LOC_Os04g36670	6.08629	0.77822	expressed protein
LOC_Os09g15365	4.75954	0.842753	hydrophobic protein, putative, expressed
LOC_Os02g58310	2.64742	0.865679	expressed protein
LOC_Os09g17740	2.17777	0.883025	chlorophyll A-B binding protein, putative, expressed
LOC_Os06g17020	5.05557	0.895808	anthocyanin 3-O-beta-glucosyltransferase, putative, expressed
LOC_Os01g61210	5.76127	0.91322	bet v I allergen family protein, putative, expressed
LOC_Os04g56430	3.29391	0.954071	cysteine-rich receptor-like protein kinase, putative, expressed
