# Supplementary material for: Dynamics and functional interplay of histone lysine butyrylation, crotonylation, and acetylation in rice under starvation and submergence
Source: Genome Biol. 2018 Sep 25;19:144. doi: 10.1186/s13059-018-1533-y (PMC6154804; doi:10.1186/s13059-018-1533-y)
Supplement: Supplementary file 4 — Expression levels of genes with concurrent changes of Kbu, Kcr, and H3K9ac. (XLSX 40 kb) [file 13059_2018_1533_MOESM4_ESM.xlsx]

## Sheet: Starvation_down
loc	log2 exp fold	log2 K9ac fold	log2 Kbu fold	log2 Kcr fold	annotation
LOC_Os02g45460	-2.98294	-2.74199	-1.44959	-1.08214	expressed protein
LOC_Os02g15290	-6.18635	-2.62847	-1.41313	-1.08257	VQ domain containing protein, putative, expressed
LOC_Os01g10810	-5.28568	-2.47724	-1.56177	-1.12733	rho termination factor, N-terminal domain containing protein, expressed
LOC_Os11g03580	-3.9223	-2.36341	-0.854124	-0.766907	expressed protein
LOC_Os10g36520	-6.34682	-2.3539	-1.60244	-1.43429	expressed protein
LOC_Os05g35250	unexp	-2.28833	-1.18494	-1.1099	expressed protein
LOC_Os01g56690	2.99605	-2.26461	-1.35406	-1.09832	helix-loop-helix DNA-binding domain containing protein, expressed
LOC_Os07g43570	-7.49751	-2.2503	-1.41286	-0.93222	TKL_IRAK_DUF26-lc.25 - DUF26 kinases have homology to DUF26 containing loci, expressed
LOC_Os01g42190	-5.57292	-2.19023	-1.13586	-0.970205	heat shock protein DnaJ, putative, expressed
LOC_Os05g46830	0.257463	-2.1192	-1.17105	-0.889846	proline-rich protein, putative, expressed
LOC_Os01g48640	-inf	-2.09774	-1.33321	-0.854559	expressed protein
LOC_Os03g12130	unexp	-2.09522	-0.731166	-0.671783	expressed protein
LOC_Os12g03350	-7.54012	-2.09307	-1.86085	-1.76257	expressed protein
LOC_Os02g02000	-7.28478	-2.07643	-1.57334	-1.22256	cytochrome P450, putative, expressed
LOC_Os05g10310	0.16749	-2.01144	-1.29552	-1.25057	acid phosphatase, putative, expressed
LOC_Os02g26430	-3.00441	-2.0071	-0.952764	-0.68453	WRKY42, expressed
LOC_Os12g06790	unexp	-1.94325	-0.87026	-0.8657	hypothetical protein
LOC_Os07g01480	-2.62231	-1.93027	-1.19243	-1.13825	oxygen evolving enhancer protein 3 domain containing protein, expressed
LOC_Os03g03790	-2.15604	-1.91572	-1.41196	-1.04522	AMP-binding domain containing protein, expressed
LOC_Os02g44590	-5.26719	-1.90451	-1.33213	-0.801371	OsSub20 - Putative Subtilisin homologue, expressed
LOC_Os01g72950	-3.21104	-1.88252	-1.63992	-1.73655	expressed protein
LOC_Os02g45450	-2.71241	-1.8347	-1.6059	-1.18878	dehydration-responsive element-binding protein, putative, expressed
LOC_Os01g02130	-0.373863	-1.80227	-1.19805	-1.12417	expressed protein
LOC_Os10g36500	-5.32264	-1.79557	-1.30064	-1.00094	invertase/pectin methylesterase inhibitor family protein, putative, expressed
LOC_Os02g30110	-7.23626	-1.76692	-1.19401	-0.959964	cytochrome P450, putative, expressed
LOC_Os02g19650	-2.87834	-1.73094	-0.7437	-0.719602	hydrolase, alpha/beta fold family domain containing protein, expressed
LOC_Os03g07440	-2.64416	-1.70064	-1.41744	-0.913568	putativ eribonuclease P, putative, expressed
LOC_Os04g51460	1.2278	-1.69029	-1.0574	-0.738902	glycosyl hydrolases family 16, putative, expressed
LOC_Os07g43560	-7.55322	-1.68356	-1.24367	-0.915248	TKL_IRAK_DUF26-lc.24 - DUF26 kinases have homology to DUF26 containing loci, expressed
LOC_Os05g50700	-3.49005	-1.68151	-1.16068	-0.812776	WRKY111, expressed
LOC_Os08g36480	-6.2545	-1.66484	-1.08312	-0.672514	nitrate reductase, putative, expressed
LOC_Os02g51020	-3.01699	-1.66363	-0.632819	-0.793283	expressed protein
LOC_Os05g49320	-1.79326	-1.66137	-1.20389	-0.934995	ribosomal protein L7/L12 C-terminal domain containing protein, expressed
LOC_Os02g54050	-1.31513	-1.65561	-1.14251	-0.832559	ethylene-responsive transcription factor, putative, expressed
LOC_Os06g05950	-3.40671	-1.64746	-1.67101	-1.16775	expressed protein
LOC_Os08g07630	-1.23252	-1.64744	-0.837904	-0.752994	expressed protein
LOC_Os05g46840	0.108935	-1.64296	-1.21748	-0.845422	proline-rich protein, putative, expressed
LOC_Os03g45450	-1.30722	-1.62527	-1.11674	-0.770816	WRKY60, expressed
LOC_Os03g17230	-1.29034	-1.6183	-0.772116	-0.897398	NAD dependent epimerase/dehydratase family domain containing protein, expressed
LOC_Os04g53810	-1.55375	-1.61629	-1.24965	-1.15848	leucoanthocyanidin reductase, putative, expressed
LOC_Os07g33120	-1.53948	-1.60397	-1.16423	-0.794048	expressed protein
LOC_Os02g48750	unexp	-1.60393	-0.953471	-0.833868	expressed protein
LOC_Os01g61700	-4.05019	-1.58976	-1.08858	-0.815904	ATP-dependent Clp protease adaptor protein ClpS containing protein, expressed
LOC_Os08g36920	-4.27805	-1.58436	-1.39699	-0.902496	AP2 domain containing protein, expressed
LOC_Os04g47840	-2.87126	-1.57829	-0.950323	-0.810768	expressed protein
LOC_Os11g13820	4.38982	-1.55383	-1.20178	-0.871437	protein phosphatase 2C, putative, expressed
LOC_Os01g62310	4.71049	-1.5385	-0.860776	-0.698854	homeobox domain containing protein, expressed
LOC_Os06g50130	-2.74564	-1.53754	-1.07939	-1.01456	expressed protein
LOC_Os04g23550	-4.38916	-1.52369	-0.967559	-0.96908	basic helix-loop-helix family protein, putative, expressed
LOC_Os03g08520	-5.25106	-1.52106	-1.16722	-0.959666	DUF581 domain containing protein, expressed
LOC_Os03g07400	-4.17731	-1.50607	-0.77525	-0.856779	expressed protein
LOC_Os03g19070	-2.93593	-1.50554	-1.17894	-0.850237	long cell-linked locus protein, putative, expressed
LOC_Os02g51570	-3.42608	-1.46959	-0.860991	-0.701291	peptidyl-prolyl cis-trans isomerase, FKBP-type, putative, expressed
LOC_Os01g71720	-5.45984	-1.45723	-0.857067	-0.652653	amino acid permease family protein, putative, expressed
LOC_Os08g07620	-0.646494	-1.4549	-0.932367	-1.14453	expressed protein
LOC_Os09g28770	-3.47548	-1.45421	-1.32007	-0.906986	patatin, putative, expressed
LOC_Os09g28770	-3.47548	-1.45421	-1.32007	-0.906986	patatin, putative, expressed
LOC_Os07g37454	-2.48157	-1.43658	-1.28714	-0.955526	urate anion exchanger, putative, expressed
LOC_Os07g37454	-2.48157	-1.43658	-1.28714	-0.955526	urate anion exchanger, putative, expressed
LOC_Os02g46210	-2.7721	-1.43296	-1.12259	-0.888926	DUF581 domain containing protein, expressed
LOC_Os07g03690	unexp	-1.40972	-0.904984	-0.882608	SCP-like extracellular protein, expressed
LOC_Os01g68450	-3.57234	-1.40913	-0.902809	-0.746201	expressed protein
LOC_Os07g48610	-3.97442	-1.3871	-1.14641	-0.91756	hydrolase, alpha/beta fold family domain containing protein, expressed
LOC_Os09g20210	unexp	-1.38281	-0.78198	-0.740638	hypothetical protein
LOC_Os08g07660	-2.86388	-1.36892	-1.19031	-1.11173	expressed protein
LOC_Os09g36930	-5.34185	-1.36442	-1.07211	-0.998933	aquaporin protein, putative, expressed
LOC_Os03g55020	-4.24808	-1.35735	-0.860836	-0.74101	UDP-glucoronosyl and UDP-glucosyl transferase domain containing protein, expressed
LOC_Os07g01490	-2.49428	-1.34694	-0.848435	-0.781112	kinesin motor domain containing protein, putative, expressed
LOC_Os01g40260	2.35903	-1.33696	-1.16095	-0.755099	WRKY77, expressed
LOC_Os01g62060	-6.24425	-1.30768	-1.4684	-0.611934	plant-specific domain TIGR01589 family protein, expressed
LOC_Os02g01340	-3.95583	-1.29673	-0.943815	-0.97425	ferredoxin--NADP reductase, chloroplast precursor, putative, expressed
LOC_Os12g33610	-2.36473	-1.29135	-0.763152	-0.826833	phenylalanine ammonia-lyase, putative, expressed
LOC_Os01g65340	unexp	-1.2647	-0.799013	-1.13912	hypothetical protein
LOC_Os01g12220	-1.88018	-1.20349	-1.52815	-1.15501	uncharacterized protein family UPF0016 domain containing protein, expressed
LOC_Os02g35347	unexp	-1.18093	-1.12518	-0.89397	RING-H2 finger protein ATL3F, putative
LOC_Os06g03670	-1.1879	-1.17516	-0.928489	-0.754162	dehydration-responsive element-binding protein, putative, expressed
LOC_Os10g37180	-3.53246	-1.16539	-0.834936	-0.869931	glycine cleavage system H protein, putative, expressed
LOC_Os03g45860	-1.71713	-1.16446	-1.19111	-0.831892	OsSAUR17 - Auxin-responsive SAUR gene family member, expressed
LOC_Os01g13680	unexp	-1.15081	-1.25749	-0.806893	expressed protein
LOC_Os09g35030	-5.234	-1.14294	-1.28712	-0.899471	dehydration-responsive element-binding protein, putative, expressed
LOC_Os05g24650	-1.65971	-1.1371	-0.926725	-0.825152	DUF567 domain containing protein, putative, expressed
LOC_Os01g04830	unexp	-1.1209	-1.0654	-0.809245	expressed protein
LOC_Os07g35180	-0.999928	-1.11084	-0.977032	-0.874563	hypothetical protein
LOC_Os03g11040	-2.11569	-1.10716	-0.860806	-0.734016	cyclin, putative, expressed
LOC_Os04g36770	-0.439873	-1.10291	-1.41834	-0.705773	PME/invertase inhibitor, putative, expressed
LOC_Os11g43520	-0.334685	-1.06207	-0.852563	-0.650259	OsGrx_C17 - glutaredoxin subgroup III, expressed
LOC_Os01g09330	unexp	-1.0579	-0.837298	-0.927698	expressed protein
LOC_Os11g11970	1.6583	-1.04881	-0.897448	-0.617348	expressed protein
LOC_Os10g03540	-0.32308	-1.04569	-0.70111	-0.730811	ribosomal protein L7Ae, putative, expressed
LOC_Os12g16470	unexp	-1.02951	-1.16866	-1.17486	hypothetical protein
LOC_Os01g06980	unexp	-1.0248	-0.836036	-0.692546	POEI35 - Pollen Ole e I allergen and extensin family protein precursor, putative, expressed
LOC_Os09g19360	unexp	-0.992714	-1.01808	-0.621087	senescence-induced receptor-like serine/threonine-protein kinase precursor, putative, expressed
LOC_Os02g05470	-1.3949	-0.9388	-0.836167	-0.740066	CCT motif family protein, expressed
LOC_Os05g45920	-1.67039	-0.911265	-0.731038	-0.737971	S1 RNA binding domain containing protein, expressed
LOC_Os01g66850	-2.18584	-0.910916	-0.988635	-0.814723	pectinacetylesterase domain containing protein, expressed
LOC_Os03g18779	unexp	-0.907732	-1.42938	-1.01199	expressed protein
LOC_Os02g09250	-3.52099	-0.900564	-1.39425	-0.889517	cytochrome P450 71D10, putative, expressed
LOC_Os07g37400	1.66227	-0.885664	-0.88866	-0.729887	OsFBX257 - F-box domain containing protein, expressed
LOC_Os08g35490	-inf	-0.847182	-0.908298	-0.884556	ctr copper transporter family protein, putative, expressed
LOC_Os09g28640	-6.93998	-0.797063	-0.820461	-0.68091	gibberellin receptor GID1L2, putative, expressed
LOC_Os11g44460	unexp	-0.788979	-1.18977	-0.712893	expressed protein
LOC_Os04g13540	unexp	-0.775124	-0.643782	-0.774911	albumin-2, putative
LOC_Os10g39800	-2.76384	-0.76794	-1.00498	-0.793444	expressed protein
LOC_Os09g37040	-0.821779	-0.760639	-0.928585	-0.761327	DUF630/DUF632 domains containing protein, putative, expressed
LOC_Os10g05780	-3.66466	-0.701314	-0.846153	-0.61922	POT domain containing peptide transporter, putative, expressed
LOC_Os01g66860	0.117459	-0.698279	-0.637583	-0.752614	serine/threonine protein kinase, putative, expressed

## Sheet: Starvation_up
loc	log2 exp fold	log2 K9ac fold	log2 Kbu fold	log2 Kcr fold	annotation
LOC_Os01g13130	2.37489	1.08081	0.689351	0.693317	aquaporin protein, putative, expressed
LOC_Os01g14910	unexp	1.17316	1.22896	0.903704	expressed protein
LOC_Os01g21590	3.78937	1.68714	1.39351	1.67934	homeodomain, putative, expressed
LOC_Os01g21630	1.95192	1.96954	0.873046	0.897434	pectinacetylesterase domain containing protein, expressed
LOC_Os01g50460	1.73592	0.898929	1.39284	1.12052	nodulin MtN3 family protein, putative, expressed
LOC_Os01g72560	1.02878	0.776915	0.936516	0.612336	expressed protein
LOC_Os01g18710	unexp	1.42473	1.06854	0.696962	hypothetical protein
LOC_Os01g70590	3.28798	1.2764	1.00804	0.737422	DUF567 domain containing protein, putative, expressed
LOC_Os10g35780	unexp	1.10538	1.12793	1.13904	expressed protein
LOC_Os10g28360	-0.601226	0.856129	0.826582	0.653827	1,2-dihydroxy-3-keto-5-methylthiopentene dioxygenase protein, putative, expressed
LOC_Os11g05980	-0.0406712	0.957844	0.916887	1.03561	tetratricopeptide-like helical, putative, expressed
LOC_Os11g29810	1.91628	1.55707	1.62865	1.56029	expressed protein
LOC_Os11g29800	-0.142437	0.915351	0.622992	0.751283	hypothetical protein
LOC_Os11g47970	-1.83264	0.917275	0.827466	0.690997	AAA-type ATPase family protein, putative, expressed
LOC_Os12g23280	1.89895	1.26554	0.959819	0.813841	heavy metal-associated domain containing protein, expressed
LOC_Os12g34360	3.06954	1.18159	0.824281	0.760982	expressed protein
LOC_Os12g37519	5.13683	1.14283	0.915932	0.775341	retrotransposon protein, putative, unclassified, expressed
LOC_Os12g41650	1.98781	1.20219	0.845764	0.773157	helix-loop-helix DNA-binding domain containing protein, expressed
LOC_Os12g10750	4.04114	1.72734	0.968032	0.943321	ARGOS, putative, expressed
LOC_Os12g43790	3.28764	1.14446	0.935243	1.01412	bZIP transcription factor domain containing protein, expressed
LOC_Os02g12680	11.283	1.77391	0.95401	1.00007	cytochrome P450, putative, expressed
LOC_Os02g02780	5.40662	1.15233	0.65893	0.765189	protein kinase family protein, putative, expressed
LOC_Os02g07170	7.276	1.3146	0.710678	0.749432	MYB family transcription factor, putative, expressed
LOC_Os02g25680	3.10064	1.22466	1.45533	1.2122	expressed protein
LOC_Os02g42940	1.60581	1.14195	0.967788	0.62963	MSP domain containing protein, expressed
LOC_Os02g58310	5.63167	1.493	1.29252	1.31848	expressed protein
LOC_Os03g03000	0.131863	0.927427	0.983213	1.00913	helix-loop-helix DNA-binding domain containing protein, expressed
LOC_Os03g03500	1.67657	1.3058	0.815759	0.877722	heavy metal-associated domain containing protein, expressed
LOC_Os03g38730	1.45464	0.703775	0.695077	0.828872	peroxisomal membrane protein, putative, expressed
LOC_Os03g43720	3.18252	1.64182	0.991476	1.00246	transporter family protein, putative, expressed
LOC_Os03g44180	unexp	0.829685	0.722477	0.804999	hydroquinone glucosyltransferase, putative, expressed
LOC_Os03g56950	-0.748746	0.801961	0.7533	0.793107	phytochrome-interacting factor 4, putative, expressed
LOC_Os03g57640	5.81686	1.18287	0.899886	0.920101	gibberellin receptor GID1L2, putative, expressed
LOC_Os03g10210	3.87891	1.25985	1.08104	1.03875	homeobox domain containing protein, expressed
LOC_Os03g61510	inf	1.77042	1.32106	1.40262	pectinesterase inhibitor domain containing protein, expressed
LOC_Os04g20749	3.23298	0.674136	0.86317	0.66771	expressed protein
LOC_Os04g36670	5.072	1.43281	0.853017	0.847219	expressed protein
LOC_Os04g49350	0.71208	1.04539	1.0503	0.942734	PPR repeat domain containing protein, putative, expressed
LOC_Os04g45510	inf	1.69339	1.02274	0.789553	expressed protein
LOC_Os04g55980	8.67742	1.16125	1.02398	0.628706	glycine-rich RNA-binding, abscisic acid-inducible protein, putative, expressed
LOC_Os05g07870	1.63387	0.931256	0.863901	0.846978	triose phosphate/phosphate translocator, non-green plastid,chloroplast precursor, putative, expressed
LOC_Os05g31140	3.26531	1.08895	0.761899	0.869069	glycosyl hydrolases family 17, putative, expressed
LOC_Os05g37830	2.17034	1.36061	1.22644	1.12717	expressed protein
LOC_Os06g21810	unexp	2.54974	1.23073	1.23174	hypothetical protein
LOC_Os06g40809	0.615407	1.24825	0.825416	0.667167	expressed protein
LOC_Os06g04889	0.309343	1.17993	0.84595	0.75878	expressed protein
LOC_Os06g15320	unexp	0.807906	0.962375	0.817489	expressed protein
LOC_Os06g24480	unexp	0.756724	0.691561	0.670882	expressed protein
LOC_Os07g26320	7.1615	1.76755	1.55443	1.32721	retrotransposon protein, putative, Ty1-copia subclass
LOC_Os07g33350	-1.04488	0.841047	0.754446	0.590596	hsp20/alpha crystallin family protein, putative, expressed
LOC_Os07g03820	2.77461	1.05612	0.798502	0.850653	lectin-like receptor kinase, putative, expressed
LOC_Os07g25960	inf	1.05889	1.17854	0.914138	retrotransposon protein, putative, unclassified, expressed
LOC_Os07g26320	7.1615	1.76755	1.55443	1.32721	retrotransposon protein, putative, Ty1-copia subclass
LOC_Os07g34260	4.09414	0.997039	0.863396	0.993362	chalcone and stilbene synthases, putative, expressed
LOC_Os07g44330	4.30231	0.960362	0.786322	0.611561	kinase, putative, expressed
LOC_Os07g49200	3.25043	1.92202	0.938111	1.14089	membrane associated DUF588 domain containing protein, putative, expressed
LOC_Os08g06474	1.40154	0.957727	0.940417	0.782338	ribosomal protein L13, putative, expressed
LOC_Os08g38000	unexp	0.717995	1.03106	0.916735	conserved hypothetical protein
LOC_Os08g08120	2.04392	1.24858	1.14753	0.955749	B-box zinc finger family protein, putative, expressed
LOC_Os08g10920	unexp	1.20971	1.10591	0.942851	retrotransposon protein, putative, unclassified, expressed
LOC_Os08g29980	2.9176	1.3986	1.20336	1.07513	retrotransposon protein, putative, unclassified, expressed
LOC_Os08g30014	4.32198	1.71232	1.75721	1.53974	expressed protein
LOC_Os08g40910	2.45903	0.883524	0.936449	1.0048	expressed protein
LOC_Os09g08570	4.53218	1.79602	1.29305	1.06434	expressed protein
LOC_Os09g38239	0.178536	1.41059	0.90891	0.890068	sulfotransferase domain containing protein, expressed
LOC_Os09g20920	unexp	1.25772	1.42147	0.933935	expressed protein
LOC_Os09g27260	9.44625	1.68859	0.832889	0.821548	plant viral response family protein, putative, expressed
LOC_Os09g27270	1.14579	0.726109	0.867705	1.09917	ribosomal RNA large subunit methyltransferase J, putative, expressed
LOC_Os09g37290	unexp	1.44312	1.28966	0.821645	hypothetical protein

## Sheet: Submergence_down
loc	log2 exp fold	log2 K9ac fold	log2 Kbu fold	log2 Kcr fold	annotation
LOC_Os02g45450	-5.13966	-1.943	-1.24199	-1.3615	dehydration-responsive element-binding protein, putative, expressed
LOC_Os08g36920	-9.01501	-1.93713	-1.99065	-1.70338	AP2 domain containing protein, expressed
LOC_Os02g39000	-2.07866	-1.87072	-1.03914	-0.851435	remorin C-terminal domain containing protein, putative, expressed
LOC_Os08g31850	-0.716719	-1.86741	-1.47064	-1.3764	expressed protein
LOC_Os01g56690	-0.550389	-1.86066	-1.19226	-1.02265	helix-loop-helix DNA-binding domain containing protein, expressed
LOC_Os02g54050	-3.21765	-1.75303	-1.63307	-1.30133	ethylene-responsive transcription factor, putative, expressed
LOC_Os01g66270	-4.04094	-1.73039	-1.47451	-0.8567	AP2 domain containing protein, expressed
LOC_Os07g43570	-5.51805	-1.71694	-1.16675	-0.839492	TKL_IRAK_DUF26-lc.25 - DUF26 kinases have homology to DUF26 containing loci, expressed
LOC_Os05g41490	-5.38608	-1.60582	-1.00386	-0.861087	circadian clock coupling factor ZGT, putative, expressed
LOC_Os03g18779	unexp	-1.579	-1.17469	-0.816183	expressed protein
LOC_Os07g43560	-4.81275	-1.57291	-0.902109	-0.882999	TKL_IRAK_DUF26-lc.24 - DUF26 kinases have homology to DUF26 containing loci, expressed
LOC_Os09g36330	unexp	-1.53717	-0.762094	-1.1355	expressed protein
LOC_Os03g17230	-2.37921	-1.51814	-1.04776	-1.12499	NAD dependent epimerase/dehydratase family domain containing protein, expressed
LOC_Os04g23440	-1.33716	-1.51759	-1.1773	-1.07563	helix-loop-helix DNA-binding domain containing protein, expressed
LOC_Os02g15290	-2.19347	-1.51454	-0.885511	-0.900417	VQ domain containing protein, putative, expressed
LOC_Os03g08520	-2.71665	-1.50141	-1.16847	-1.14562	DUF581 domain containing protein, expressed
LOC_Os07g37330	unexp	-1.49708	-0.841619	-0.811302	hypothetical protein
LOC_Os02g37320	-2.46153	-1.48696	-0.873446	-0.759685	heavy metal associated domain containing protein, expressed
LOC_Os01g40260	1.18228	-1.4862	-1.07688	-0.966088	WRKY77, expressed
LOC_Os03g13579	unexp	-1.45933	-0.86307	-0.684574	expressed protein
LOC_Os05g10310	-1.28412	-1.45792	-0.920032	-0.959079	acid phosphatase, putative, expressed
LOC_Os07g41300	-3.56144	-1.4467	-0.846095	-0.625112	respiratory-chain NADH dehydrogenase, 49 Kd subunit family protein, expressed
LOC_Os09g28440	-8.98745	-1.43845	-1.00821	-0.953585	AP2 domain containing protein, expressed
LOC_Os01g02130	0.748587	-1.43219	-1.07947	-0.740322	expressed protein
LOC_Os04g23550	-6.14827	-1.34833	-1.18504	-1.11904	basic helix-loop-helix family protein, putative, expressed
LOC_Os01g01870	-1.06833	-1.34117	-0.737117	-0.699373	helix-loop-helix DNA-binding domain containing protein, expressed
LOC_Os06g03810	-2.48983	-1.31618	-0.927556	-0.732533	expressed protein
LOC_Os01g70820	-0.759351	-1.28227	-0.850203	-0.75338	lumenal PsbP, putative, expressed
LOC_Os09g21720	-1.27681	-1.27232	-1.19966	-0.904583	expressed protein
LOC_Os03g19270	-2.18558	-1.22851	-1.04443	-0.765571	universal stress protein domain containing protein, putative, expressed
LOC_Os11g13820	-1.32099	-1.22687	-1.12303	-1.04287	protein phosphatase 2C, putative, expressed
LOC_Os10g25230	-4.89333	-1.21991	-0.923919	-0.890231	ZIM domain containing protein, putative, expressed
LOC_Os03g59350	-1.93424	-1.20882	-1.10909	-0.857846	anthocyanin 3-O-beta-glucosyltransferase, putative, expressed
LOC_Os03g41339	unexp	-1.18518	-1.06142	-0.764156	expressed protein
LOC_Os12g13910	-4.57471	-1.18387	-1.28191	-0.923542	expressed protein
LOC_Os09g25060	-0.228935	-1.17667	-0.922706	-0.862088	WRKY76, expressed
LOC_Os08g36250	-0.824968	-1.1356	-0.781613	-0.724763	expressed protein
LOC_Os09g27410	-inf	-1.11753	-0.820058	-0.762257	expressed protein
LOC_Os03g17100	0.00938589	-1.11664	-0.803069	-0.688354	Core histone H2A/H2B/H3/H4 domain containing protein, putative, expressed
LOC_Os05g49320	-0.125065	-1.11571	-0.974133	-0.76155	ribosomal protein L7/L12 C-terminal domain containing protein, expressed
LOC_Os01g40520	unexp	-1.1094	-0.769299	-0.819397	expressed protein
LOC_Os01g04830	unexp	-1.10933	-0.835118	-0.77963	expressed protein
LOC_Os08g25690	-4.68966	-1.08917	-0.96303	-0.697259	expressed protein
LOC_Os07g42790	1.09924	-1.07746	-0.8593	-0.789326	caltractin, putative, expressed
LOC_Os07g22730	2.06888	-1.07347	-1.13281	-0.806973	AP2 domain containing protein, expressed
LOC_Os06g03670	-6.27737	-1.06698	-1.12114	-1.0034	dehydration-responsive element-binding protein, putative, expressed
LOC_Os04g06388	unexp	-1.03227	-1.16916	-1.25537	retrotransposon protein, putative, unclassified
LOC_Os01g04050	-0.42716	-1.02751	-0.792488	-1.04326	BBTI12 - Bowman-Birk type bran trypsin inhibitor precursor, expressed
LOC_Os02g40820	-0.508439	-1.02396	-0.768049	-0.663821	expressed protein
LOC_Os09g15670	-3.93379	-1.0174	-0.992656	-0.88413	protein phosphatase 2C, putative, expressed
LOC_Os05g35250	unexp	-0.969985	-1.18284	-1.44401	expressed protein
LOC_Os06g40090	-2.54053	-0.967619	-0.979191	-0.861915	VQ domain containing protein, putative, expressed
LOC_Os11g34020	-0.35579	-0.961147	-1.17804	-1.19165	protein binding protein, putative, expressed
LOC_Os12g04250	-1.74104	-0.912832	-1.12313	-1.0269	retrotransposon protein, putative, Ty3-gypsy subclass, expressed
LOC_Os12g07470	-0.677535	-0.909429	-1.05212	-0.72469	expressed protein
LOC_Os12g07470	-0.677535	-0.909429	-1.05212	-0.72469	expressed protein
LOC_Os01g72950	-0.932488	-0.869578	-0.908031	-0.728185	expressed protein
LOC_Os03g47300	unexp	-0.864302	-0.773333	-0.881706	expressed protein
LOC_Os02g30420	-1.54848	-0.8536	-0.781005	-0.839532	expressed protein
LOC_Os09g36910	-1.15146	-0.853349	-0.751631	-0.670067	bZIP transcription factor domain containing protein, expressed
LOC_Os10g38080	-0.71634	-0.8495	-0.769404	-0.60996	OsSub61 - Putative Subtilisin homologue, expressed
LOC_Os08g04530	-1.41215	-0.843279	-0.75186	-0.811278	expressed protein
LOC_Os03g17359	unexp	-0.828988	-0.927009	-0.756979	expressed protein
LOC_Os01g62050	unexp	-0.807252	-0.838453	-0.953507	expressed protein
LOC_Os11g05380	-5.69405	-0.773502	-0.808213	-0.715413	cytochrome P450, putative, expressed
LOC_Os03g30280	unexp	-0.727709	-0.667101	-0.679996	retrotransposon protein, putative, unclassified, expressed
LOC_Os05g49350	-1.14833	-0.685327	-0.73623	-0.614382	DUF1645 domain containing protein, putative, expressed

## Sheet: Submergence_up
loc	log2 exp fold	log2 K9ac fold	log2 Kbu fold	log2 Kcr fold	annot
LOC_Os01g02710	-0.249902	0.849252	0.755054	0.66851	LRk-type protein, putative, expressed
LOC_Os01g47840	-2.17972	0.748825	1.08923	0.882518	S-locus-like receptor protein kinase, putative, expressed
LOC_Os01g61210	5.76127	2.00888	1.00797	0.91322	bet v I allergen family protein, putative, expressed
LOC_Os01g47840	-2.17972	0.748825	1.08923	0.882518	S-locus-like receptor protein kinase, putative, expressed
LOC_Os01g72590	inf	2.23195	1.56379	1.20053	expressed protein
LOC_Os10g18340	1.11854	0.645798	0.636189	0.732898	expressed protein
LOC_Os10g28350	6.47347	1.30615	0.731349	0.694949	1,2-dihydroxy-3-keto-5-methylthiopentene dioxygenase protein, putative, expressed
LOC_Os02g12680	6.14726	1.01699	0.797874	0.823925	cytochrome P450, putative, expressed
LOC_Os02g48080	2.28438	0.849455	0.828176	0.706763	cysteine-rich receptor-like protein kinase 7 precursor, putative, expressed
LOC_Os02g14630	3.37364	0.957681	0.654129	0.663806	hydroquinone glucosyltransferase, putative, expressed
LOC_Os03g61510	unexp	1.14526	1.06549	0.755441	pectinesterase inhibitor domain containing protein, expressed
LOC_Os04g36670	6.08629	1.85517	0.802438	0.77822	expressed protein
LOC_Os05g01380	6.72024	1.68698	0.993715	0.777468	polygalacturonase inhibitor precursor, putative, expressed
LOC_Os06g21810	unexp	1.94397	1.3081	0.734875	hypothetical protein
LOC_Os06g17020	5.05557	1.77344	0.800838	0.895808	anthocyanin 3-O-beta-glucosyltransferase, putative, expressed
LOC_Os08g10920	unexp	1.0455	1.04261	0.833915	retrotransposon protein, putative, unclassified, expressed
